# Supplementary material for: Oxidation-resistant all-perovskite tandem solar cells in substrate configuration
Source: Nat Commun. 2023 Mar 31;14:1819. doi: 10.1038/s41467-023-37492-y (PMC10066323; doi:10.1038/s41467-023-37492-y)
Supplement: Supplementary file 3 — Supplementary Data 1–6 [file 41467_2023_37492_MOESM3_ESM.xlsx]

## Sheet: Data1
The data of dark current–voltage curves shown in Supplementary Fig. 2.
TestIV.CH_REF		TestIV.CH_REF		20 nmito
2022-01-07		2022-01-07		2022-01-07
19.33		19.25		19.43
2.1		2.1		2.1
-2.1		-2.1		-2.1
0.04		0.04		0.04
0.049		0.049		0.049
1		1		1
1		1		1
0.5		0.5		0.5
--		--		--
NaN		NaN		NaN
Volt (V)	I (mA)	Volt (V)	I (mA)	Volt (V)	I (mA)
2.1	253.445	2.1	241.04	2.1	223.778
2.06	249.245	2.06	237.364	2.06	220.349
2.02	244.358	2.02	231.548	2.02	215.775
1.98	239.66	1.98	226.713	1.98	211.67
1.94	234.809	1.94	221.696	1.94	207.389
1.9	229.96	1.9	216.937	1.9	203.284
1.86	225.069	1.86	212.1	1.86	198.88
1.82	220.187	1.82	207.417	1.82	194.248
1.78	215.286	1.78	202.618	1.78	189.687
1.74	210.407	1.74	197.867	1.74	185.175
1.7	205.485	1.7	193.289	1.7	180.835
1.66	200.563	1.66	188.964	1.66	176.406
1.62	195.647	1.62	184.418	1.62	172.152
1.58	190.727	1.58	179.99	1.58	167.998
1.54	185.784	1.54	175.723	1.54	163.803
1.5	180.844	1.5	171.171	1.5	159.317
1.46	175.918	1.46	166.551	1.46	154.982
1.42	170.99	1.42	162.103	1.42	150.613
1.38	166.068	1.38	157.582	1.38	146.178
1.34	161.152	1.34	152.8	1.34	141.766
1.3	156.228	1.3	148.057	1.3	137.466
1.26	151.296	1.26	143.234	1.26	133.25
1.22	146.369	1.22	138.38	1.22	129.174
1.18	141.439	1.18	133.496	1.18	125.059
1.14	136.524	1.14	128.604	1.14	120.905
1.1	131.62	1.1	123.734	1.1	116.774
1.06	126.724	1.06	118.871	1.06	112.588
1.02	121.832	1.02	114.037	1.02	108.301
0.98	116.952	0.98	109.213	0.98	104.031
0.94	112.078	0.94	104.442	0.94	99.7431
0.9	107.2	0.9	99.696	0.9	95.4479
0.86	102.33	0.86	94.7721	0.86	91.154
0.82	97.4648	0.82	90.0285	0.82	86.8695
0.78	92.6122	0.78	85.3375	0.78	82.5891
0.74	87.762	0.74	80.6633	0.74	78.3189
0.7	82.9346	0.7	76.0252	0.7	73.8692
0.66	78.1169	0.66	71.6249	0.66	69.4982
0.62	73.3168	0.62	67.1077	0.62	65.2194
0.58	68.5273	0.58	62.6181	0.58	60.9903
0.54	63.752	0.54	58.1499	0.54	56.7914
0.5	58.9835	0.5	53.6775	0.5	52.7837
0.46	54.2244	0.46	49.265	0.46	48.7159
0.42	49.4769	0.42	44.8559	0.42	44.5819
0.38	44.7429	0.38	40.4481	0.38	40.3518
0.34	40.0185	0.34	36.1074	0.34	36.1133
0.3	35.3078	0.3	31.8023	0.3	31.8438
0.26	30.5979	0.26	27.5123	0.26	27.5946
0.22	25.8868	0.22	23.262	0.22	23.3446
0.18	21.1763	0.18	19.0563	0.18	19.0957
0.14	16.4673	0.14	14.8211	0.14	14.8519
0.1	11.7571	0.1	10.6058	0.1	10.6271
0.06	7.52401	0.06	6.79271	0.06	6.80473
0.02	3.76176	0.02	3.39918	0.02	3.40342
0	-0.01002	0	-0.00858	0	-0.00243
-0.02	-3.78899	-0.02	-3.43447	-0.02	-3.41268
-0.06	-7.58054	-0.06	-6.88746	-0.06	-6.82933
-0.1	-11.8581	-0.1	-10.7983	-0.1	-10.6778
-0.14	-16.6235	-0.14	-15.1744	-0.14	-14.9596
-0.18	-21.3999	-0.18	-19.5889	-0.18	-19.2494
-0.22	-26.1971	-0.22	-24.0386	-0.22	-23.5472
-0.26	-31.0161	-0.26	-28.5109	-0.26	-27.853
-0.3	-35.8749	-0.3	-33.0034	-0.3	-32.1673
-0.34	-40.7677	-0.34	-37.5136	-0.34	-36.4898
-0.38	-45.6915	-0.38	-42.0339	-0.38	-40.8202
-0.42	-50.6466	-0.42	-46.5582	-0.42	-45.1592
-0.46	-55.6128	-0.46	-51.0678	-0.46	-49.5095
-0.5	-60.5784	-0.5	-55.5826	-0.5	-53.8674
-0.54	-65.5447	-0.54	-60.0972	-0.54	-58.2385
-0.58	-70.5408	-0.58	-64.6118	-0.58	-62.6195
-0.62	-75.5367	-0.62	-69.1279	-0.62	-67.0098
-0.66	-80.5672	-0.66	-73.6643	-0.66	-71.4028
-0.7	-85.6102	-0.7	-78.1927	-0.7	-75.8023
-0.74	-90.6582	-0.74	-82.7152	-0.74	-80.2049
-0.78	-95.6385	-0.78	-87.2356	-0.78	-84.6138
-0.82	-100.635	-0.82	-91.7548	-0.82	-89.0271
-0.86	-105.684	-0.86	-96.2652	-0.86	-93.4483
-0.9	-110.798	-0.9	-100.807	-0.9	-97.8705
-0.94	-115.971	-0.94	-105.354	-0.94	-102.299
-0.98	-121.249	-0.98	-109.909	-0.98	-106.732
-1.02	-126.488	-1.02	-114.456	-1.02	-111.173
-1.06	-131.714	-1.06	-119.035	-1.06	-115.619
-1.1	-136.97	-1.1	-123.604	-1.1	-120.079
-1.14	-142.214	-1.14	-128.19	-1.14	-124.541
-1.18	-147.452	-1.18	-132.789	-1.18	-129.008
-1.22	-152.765	-1.22	-137.419	-1.22	-133.478
-1.26	-158.068	-1.26	-142.051	-1.26	-137.953
-1.3	-163.323	-1.3	-146.694	-1.3	-142.432
-1.34	-168.587	-1.34	-151.349	-1.34	-146.917
-1.38	-173.855	-1.38	-156.018	-1.38	-151.388
-1.42	-179.143	-1.42	-160.697	-1.42	-155.867
-1.46	-184.438	-1.46	-165.394	-1.46	-160.349
-1.5	-189.744	-1.5	-170.109	-1.5	-164.837
-1.54	-195.057	-1.54	-174.839	-1.54	-169.33
-1.58	-200.383	-1.58	-179.584	-1.58	-173.846
-1.62	-205.706	-1.62	-184.343	-1.62	-178.362
-1.66	-211.038	-1.66	-189.12	-1.66	-182.883
-1.7	-216.382	-1.7	-193.912	-1.7	-187.408
-1.74	-221.728	-1.74	-198.728	-1.74	-191.937
-1.78	-227.085	-1.78	-203.578	-1.78	-196.471
-1.82	-232.453	-1.82	-208.458	-1.82	-201.011
-1.86	-237.832	-1.86	-213.362	-1.86	-205.553
-1.9	-243.218	-1.9	-218.288	-1.9	-210.098
-1.94	-248.629	-1.94	-223.238	-1.94	-214.649
-1.98	-254.051	-1.98	-228.201	-1.98	-219.203
-2.02	-259.48	-2.02	-233.194	-2.02	-223.759
-2.06	-264.93	-2.06	-238.172	-2.06	-228.328
-2.1	-270.357	-2.1	-243.239	-2.1	-232.877
Pmax (mW)	Imax (mA)	Rsh (ohm)	Pmax-t (Celsius)	Efficiency (%)	Fill Factor (%)
0	0.00295	---	0	0	0
0	0.01002	---	0	0	0
0	0.00243	---	0	0	0
0	0.00322	---	0	0	0
0	0.00858	---	0	0	0
0	0.00079	---	0	0	0
0	0.00107	---	0	0	0
0	-0.04434	---	0	0	0
0	-0.03802	---	0	0	0
--	--	--	--	--	--
--	--	--	--	--	--
--	--	--	--	--	--
--	--	--	--	--	--
--	--	--	--	--	--
--	--	--	--	--	--
--	--	--	--	--	--
--	--	--	--	--	--
--	--	--	--	--	--
--	--	--	--	--	--
--	--	--	--	--	--
--	--	--	--	--	--
--	--	--	--	--	--
--	--	--	--	--	--
--	--	--	--	--	--
--	--	--	--	--	--
--	--	--	--	--	--
--	--	--	--	--	--
--	--	--	--	--	--
--	--	--	--	--	--
--	--	--	--	--	--
--	--	--	--	--	--
--	--	--	--	--	--
--	--	--	--	--	--
--	--	--	--	--	--
--	--	--	--	--	--
--	--	--	--	--	--
--	--	--	--	--	--
--	--	--	--	--	--
--	--	--	--	--	--
--	--	--	--	--	--
--	--	--	--	--	--
--	--	--	--	--	--
--	--	--	--	--	--
--	--	--	--	--	--
--	--	--	--	--	--
--	--	--	--	--	--
--	--	--	--	--	--
--	--	--	--	--	--
--	--	--	--	--	--
--	--	--	--	--	--
--	--	--	--	--	--
--	--	--	--	--	--
--	--	--	--	--	--
--	--	--	--	--	--
--	--	--	--	--	--
--	--	--	--	--	--
--	--	--	--	--	--
--	--	--	--	--	--
--	--	--	--	--	--
--	--	--	--	--	--
--	--	--	--	--	--
--	--	--	--	--	--
--	--	--	--	--	--
--	--	--	--	--	--
--	--	--	--	--	--
--	--	--	--	--	--
--	--	--	--	--	--
--	--	--	--	--	--
--	--	--	--	--	--
--	--	--	--	--	--
--	--	--	--	--	--
--	--	--	--	--	--
--	--	--	--	--	--
--	--	--	--	--	--
--	--	--	--	--	--
--	--	--	--	--	--
--	--	--	--	--	--
--	--	--	--	--	--
--	--	--	--	--	--
--	--	--	--	--	--
--	--	--	--	--	--
--	--	--	--	--	--
--	--	--	--	--	--
--	--	--	--	--	--
--	--	--	--	--	--
--	--	--	--	--	--
--	--	--	--	--	--
--	--	--	--	--	--
--	--	--	--	--	--
--	--	--	--	--	--
--	--	--	--	--	--
--	--	--	--	--	--
--	--	--	--	--	--
--	--	--	--	--	--
--	--	--	--	--	--
--	--	--	--	--	--
--	--	--	--	--	--
--	--	--	--	--	--
--	--	--	--	--	--
--	--	--	--	--	--
--	--	--	--	--	--

## Sheet: Data2
PV parameters of NBG PSCs shown in Supplementary Fig. 5.
					FF
0.84011	0.81892	0.84724	0.83765		73.794	72.5929	74.372	75.7849
0.81852	0.77934	0.83627	0.84088		74.0738	71.8037	73.6495	72.329
0.82548	0.80782	0.83698	0.84168		75.8557	76.3915	75.8133	75.314
0.81198	0.84363	0.83208	0.83095		76.8326	67.8318	72.8202	74.0441
0.82363	0.82931	0.83382	0.83258		75.8211	73.757	75.2705	76.4454
0.84829	0.79335	0.82403	0.85449		75.5869	67.2696	73.3356	70.8549
0.84543	0.80177	0.81373	0.82023		73.7621	72.891	76.0282	75.5337
0.85378	0.81257	0.8525	0.84576		73.6366	75.0627	74.6653	75.5647
0.85014	0.81708	0.84284	0.81437		70.8044	71.8231	75.6515	76.8729
0.79617	0.81243	0.83201	0.80527		75.3067	72.7237	71.0076	73.6441
0.80692	0.82974	0.84597	0.84192		76.4712	75.1603	75.9374	76.5699
0.82317	0.79519	0.83598	0.85043		75.0597	72.6151	73.7679	70.7563
0.84024	0.79657	0.83284	0.83802		74.8016	69.1577	74.1986	75.8109
0.83451	0.77399	0.85294	0.8361		75.0275	72.33	75.3626	74.5029
0.81784	0.82402	0.82804	0.82066		75.808	76.1893	74.5184	76.2591
0.84939	0.7802	0.83057	0.85378		72.8293	72.352	75.3638	73.6366
0.84565	0.85014	0.83843	0.81087		74.2747	70.8044	76.6898	76.8005
0.84541	0.83328	0.83055	0.82734		73.6972	71.0668	74.4352	74.0533
0.84999	0.83135	0.82254	0.84799		74.9632	72.0388	72.633	74.9285
0.84528	0.8133	0.84577	0.846		74.4176	73.4895	70.4646	74.5264
0.83568	0.83163	0.83313	0.84383		75.8415	71.6653	73.7792	75.0478
		--
		--

## Sheet: Data3
The J-V curve and EQE of NBG PSCs shown in Figure 6.
TestIV.CH_REF	--		2
	--		AM1.5G	30.2554
2021-03-16	--		AM1.5D	27.1302
	--		AM 0	36.5146
0.81	--		Lambda(nm)	EQE (%)
-0.1	--		300	1.51012
0.01	--		310	6.1386
0.049	--		320	19.4072
1	--		330	22.3246
1	--		340	24.8992
0.5	--		350	30.5537
--	--		360	39.9254
	--		370	47.5591
1.52937	--		380	54.6444
0.80027	--		390	59.9201
0.96276	--		400	63.9938
1.41583	--		410	66.9788
0.68	--		420	68.6944
19.6482	--		430	69.1191
78.6633	--		440	69.6688
31.2116	--		450	70.305
28.8944	--		460	71.6222
0.049	--		470	72.9856
53.8651	--		480	74.4563
38228.4	--		490	76.4804
0	--		500	78.0362
Volt (V)	--		510	80.7429
0.81	-6.43207		520	83.1713
0.8	0.17624		530	85.3574
0.79	4.94121		540	86.4095
0.78	9.80506		550	86.4
0.77	13.8887		560	86.5214
0.76	17.2729		570	87.1612
0.75	20.0656		580	86.8528
0.74	22.329		590	86.3059
0.73	24.1461		600	86.4378
0.72	25.6002		610	86.3962
0.71	26.7353		620	86.69
0.7	27.6336		630	86.9842
0.69	28.3368		640	87.2938
0.68	28.8944		650	87.643
0.67	29.3114		660	88.0861
0.66	29.6556		670	88.1033
0.65	29.9228		680	88.1176
0.64	30.1332		690	88.3571
0.63	30.2915		700	88.7161
0.62	30.4172		710	87.8481
0.61	30.533		720	88.0568
0.6	30.6174		730	87.4876
0.59	30.6973		740	88.0486
0.58	30.7486		750	87.6527
0.57	30.8023		760	87.215
0.56	30.821		770	86.959
0.55	30.8396		780	87.602
0.54	30.8594		790	86.8714
0.53	30.8759		800	86.6538
0.52	30.9001		810	86.6445
0.51	30.9266		820	86.2051
0.5	30.9546		830	85.1451
0.49	30.9703		840	83.3897
0.48	30.9889		850	84.4879
0.47	30.9916		860	83.4098
0.46	30.9888		870	82.1428
0.45	30.9983		880	80.8317
0.44	30.9931		890	80.4877
0.43	31.0048		900	79.8143
0.42	31.0111		910	78.8147
0.41	31.0306		920	77.9493
0.4	31.0334		930	75.0074
0.39	31.0382		940	72.8258
0.38	31.0492		950	67.4213
0.37	31.0537		960	58.6315
0.36	31.0589		970	46.9379
0.35	31.0618		980	34.7624
0.34	31.087		990	22.1657
0.33	31.0795		1000	14.3969
0.32	31.0899		1010	7.97918
0.31	31.1029		1020	4.7124
0.3	31.1063		1030	2.67128
0.29	31.109		1040	1.55389
0.28	31.1291		1050	0.92305
0.27	31.1448		1060	0.64963
0.26	31.1437		1070	0.50783
0.25	31.1519		1080	0.34989
0.24	31.1511		1090	0.30891
0.23	31.1483		1100	0.39917
0.22	31.1475
0.21	31.1446
0.2	31.1536
0.19	31.1439
0.18	31.1358
0.17	31.133
0.16	31.1439
0.15	31.1505
0.14	31.1516
0.13	31.1722
0.12	31.181
0.11	31.1792
0.1	31.1776
0.09	31.1775
0.08	31.1788
0.07	31.1718
0.06	31.1867
0.05	31.1884
0.04	31.212
0.03	31.2076
0.02	31.217
0.01	31.2232
0	31.2116
-0.01	31.2031
-0.02	31.2015
-0.03	31.2037
-0.04	31.1853
-0.05	31.194
-0.06	31.1851
-0.07	31.1878
-0.08	31.1833
-0.09	31.1995
-0.1	31.1912
--	--
--	--
--	--
--	--
--	--
--	--
--	--
--	--
--	--
--	--
--	--
--	--
--	--
--	--
--	--
--	--
--	--
--	--
--	--
--	--
--	--
--	--
--	--
--	--
--	--
--	--
--	--
--	--
--	--
--	--
--	--
--	--
--	--
--	--
--	--
--	--
--	--
--	--
--	--
--	--
--	--
--	--
--	--
--	--
--	--
--	--
--	--
--	--
--	--
--	--
--	--
--	--
--	--
--	--
--	--
--	--
--	--
--	--
--	--
--	--
--	--
--	--
--	--
--	--
--	--
--	--
--	--
--	--
--	--
--	--
--	--
--	--
--	--
--	--
--	--
--	--
--	--
--	--
--	--
--	--
--	--
--	--
--	--
--	--

## Sheet: Data4
PV parameters of WBG PSCs shown in Supplementary Fig. 10.
Voc			Jsc			FF			PCE
control	GB		control	GB		control	GB		control	GB
1.21451	1.24799		16.4517	16.9073		77.153	80.016		15.4588	16.8835
1.21391	1.24944		16.0785	16.8459		77.8823	80.4679		15.248	16.9369
1.17153	1.24727		16.3881	16.8206		77.5321	80.5321		15.465	16.8954
1.21147	1.24591		16.3171	16.7552		78.0874	80.8219		15.5033	16.8719
1.21289	1.24816		16.1357	16.7522		78.035	81.4295		15.316	17.0264
1.19782	1.25012		16.5029	16.7487		78.7001	81.5147		15.7737	17.0674
1.21675	1.24788		16.1109	16.6661		76.5032	81.1248		14.9649	16.8717
1.21637	1.23579		16.0844	16.6646		78.8884	80.999		15.4029	16.6809
1.19399	1.23874		16.4407	16.6576		77.6431	80.7263		15.4863	16.6575
1.21318	1.23905		16.1321	16.6352		78.5515	80.8302		15.3697	16.6606
1.21767	1.23853		16.3846	16.5923		77.141	80.9057		15.3229	16.6262
1.1991	1.2314		16.3547	16.5733		77.2627	80.3929		15.3082	16.4069
1.19875	1.23555		16.1779	16.5387		77.7245	80.5686		15.1249	16.4637
1.21233	1.24657		16.2618	16.5367		77.1609	81.1115		15.046	16.7204
1.2179	1.24462		16.2022	16.5215		78.29	80.9887		15.2058	16.6537
1.18945	1.24986		16.4943	16.519		78.9556	81.2608		15.6049	16.7775
1.19824	1.24251		16.6029	16.5127		77.6207	81.0639		15.4366	16.632
1.21714	1.24633		16.4333	16.4974		77.82	81.0244		15.3029	16.6595
1.21416	1.23448		16.049	16.4968		77.9573	80.9564		14.9628	16.4868
1.19663	1.24795		16.3035	16.4966		78.0891	80.3437		15.2088	16.5404
1.19594	1.24502		16.1592	16.4642		78.1746	79.972		15.0829	16.3929
1.18434	1.24398		16.0467	16.4546		79.0969	79.9566		15.1259	16.3665
1.18397	1.24434		16.6558	16.4412		78.4056	81.1035		15.5423	16.5926
1.1946	1.24608		16.3716	16.4331		76.1223	81.6706		14.8234	16.7236
1.19173	1.24608		16.2145	16.4331		78.581	81.6706		15.155	16.7236
1.18307	1.23791		16.6315	16.4327		78.8552	80.1362		15.5324	16.3015
1.18237	1.24555		16.5243	16.4131		77.9245	80.2039		15.2454	16.3964
1.19016	1.23739		16.6949	16.3901		77.7507	80.2438		15.3567	16.2743
1.17651	1.23765		16.1764	16.3731		78.4302	80.3878		15.001	16.2899
1.174	1.24644		16.3124	16.3348		79.0544	80.0132		15.1718	16.291
1.20285	1.23789		16.6681	16.3285		78.0841	80.1103		15.2798	16.1927
1.18942	1.25079		16.6958	16.3093		77.9918	82.0943		15.2548	16.7469
			--			--	--		--
			--			--	--		--
			--			--	--		--
			--			--	--		--
			--			--	--		--
			--			--	--		--
			--			--	--		--
			--			--	--		--
			--			--	--		--
			--			--	--

## Sheet: Data5
a			XPS data of control and GB films shown in Supplementary Fig. 12.			b							c			d
298.08	28513.8	28564.7	28557	28521.4		298.08	28001.9	28032.3	28021.9	28008.4	28005.8		692.58	30078		692.48	692.48	43265	44688.1	44688.1
297.98	28944.8	28565.9	28558.2	28522		297.98	27719.8	28034.4	28023.8	28010.2	28007.5		692.48	30370.5		692.38	692.38	44796	44722.7	44722.7
297.88	28917.1	28567.2	28559.3	28522.7		297.88	28214.2	28036.6	28025.7	28011.9	28009.2		692.38	30185.1		692.28	692.28	43492.7	44758.9	44758.9
297.78	28618.7	28568.5	28560.5	28523.3		297.78	27963.3	28038.7	28027.7	28013.7	28011		692.28	30258.7		692.18	692.18	44160.6	44796.6	44796.6
297.68	28879.7	28569.9	28561.7	28524		297.68	27480.4	28040.9	28029.6	28015.5	28012.7		692.18	29228.5		692.08	692.08	43761.7	44836.1	44836.1
297.58	28698.3	28571.2	28562.8	28524.6		297.58	28097.7	28043.1	28031.5	28017.2	28014.4		692.08	30430.6		691.98	691.98	43470.9	44877.5	44877.5
297.48	28715.9	28572.6	28564	28525.3		297.48	27964.1	28045.3	28033.5	28019	28016.1		691.98	29891.5		691.88	691.88	44167.6	44920.9	44920.9
297.38	28473.1	28574	28565.3	28526		297.38	28142.7	28047.5	28035.5	28020.8	28017.8		691.88	30271.1		691.78	691.78	44320.8	44966.5	44966.5
297.28	28669.7	28575.4	28566.5	28526.6		297.28	27693.1	28049.8	28037.4	28022.6	28019.6		691.78	29438.6		691.68	691.68	44081.3	45014.5	45014.5
297.18	28700.5	28576.9	28567.8	28527.3		297.18	27877.1	28052	28039.4	28024.4	28021.3		691.68	29998.1		691.58	691.58	43247.2	45065	45065
297.08	28589.2	28578.4	28569	28528		297.08	27692.6	28054.3	28041.4	28026.2	28023.1		691.58	30701		691.48	691.48	44298.6	45118.4	45118.4
296.98	28834.1	28579.9	28570.3	28528.7		296.98	27899.8	28056.6	28043.4	28028	28024.8		691.48	29955		691.38	691.38	43736.5	45174.8	45174.8
296.88	29076.3	28581.4	28571.6	28529.3		296.88	28006.9	28058.9	28045.4	28029.8	28026.6		691.38	29857.2		691.28	691.28	43828.3	45234.6	45234.6
296.78	28521.8	28582.9	28573	28530		296.78	28356.4	28061.2	28047.4	28031.6	28028.3		691.28	30201.3		691.18	691.18	44038.6	45298	45298
296.68	28853.7	28584.5	28574.3	28530.8		296.68	27898.7	28063.6	28049.5	28033.4	28030.1		691.18	30545.7		691.08	691.08	44310.8	45365.4	45365.4
296.58	28850.6	28586.1	28575.7	28531.5		296.58	28147.3	28066	28051.5	28035.2	28031.8		691.08	30200.9		690.98	690.98	44926.5	45437.3	45437.3
296.48	28808.9	28587.8	28577.1	28532.2		296.48	28253	28068.4	28053.6	28037	28033.6		690.98	30240.1		690.88	690.88	44506.7	45513.9	45513.9
296.38	29136.5	28589.4	28578.5	28532.9		296.38	27928.8	28070.8	28055.6	28038.9	28035.4		690.88	30180.5		690.78	690.78	44182.9	45595.9	45595.9
296.28	28495.5	28591.1	28580	28533.7		296.28	28272.9	28073.2	28057.7	28040.7	28037.2		690.78	29896.8		690.68	690.68	44367.6	45683.8	45683.8
296.18	28836.1	28592.9	28581.5	28534.4		296.18	28032.7	28075.7	28059.8	28042.6	28039		690.68	30736.5		690.58	690.58	44682.4	45778.2	45778.2
296.08	28853	28594.6	28582.9	28535.2		296.08	27460.6	28078.2	28061.9	28044.5	28040.7		690.58	30427.5		690.48	690.48	44609.2	45879.9	45879.9
295.98	28626.1	28596.4	28584.5	28536		295.98	28129.8	28080.7	28064	28046.3	28042.5		690.48	30361.4		690.38	690.38	45220.1	45989.7	45989.7
295.88	28674	28598.3	28586	28536.7		295.88	27440.1	28083.2	28066.1	28048.2	28044.3		690.38	30801.6		690.28	690.28	45309.4	46108.4	46108.4
295.78	29055.7	28600.2	28587.6	28537.5		295.78	27774.6	28085.8	28068.2	28050.1	28046.2		690.28	30042.9		690.18	690.18	44337.6	46237.4	46237.4
295.68	29314.9	28602.1	28589.2	28538.3		295.68	27775.7	28088.5	28070.4	28052	28048		690.18	30136.2		690.08	690.08	45249.7	46377.7	46377.7
295.58	28229.5	28604.1	28590.8	28539.1		295.58	28267.9	28091.1	28072.5	28053.9	28049.8		690.08	29931.5		689.98	689.98	45205	46530.8	46530.8
295.48	28790.1	28606.1	28592.5	28540		295.48	28193.4	28093.8	28074.7	28055.8	28051.7		689.98	30472		689.88	689.88	45555.5	46698.5	46698.5
295.38	28914.5	28608.1	28594.2	28540.8		295.38	27628.5	28096.5	28076.9	28057.8	28053.5		689.88	30560		689.78	689.78	45687	46882.7	46882.7
295.28	28244.4	28610.2	28595.9	28541.7		295.28	27665.5	28099.2	28079.1	28059.7	28055.4		689.78	30433.6		689.68	689.68	45658	47086.1	47086.1
295.18	28658.5	28612.4	28597.7	28542.5		295.18	27348.6	28102	28081.3	28061.7	28057.2		689.68	30508.2		689.58	689.58	46311.6	47311.4	47311.4
295.08	28281.5	28614.6	28599.5	28543.4		295.08	28022.3	28104.9	28083.5	28063.6	28059.1		689.58	29892		689.48	689.48	45677.6	47562.4	47562.4
294.98	28804.7	28616.9	28601.4	28544.3		294.98	27478.1	28107.8	28085.8	28065.6	28061		689.48	30748.2		689.38	689.38	46278.9	47843.6	47843.6
294.88	28488.2	28619.2	28603.2	28545.2		294.88	27661.5	28110.7	28088.1	28067.6	28062.9		689.38	30834.7		689.28	689.28	46413.1	48160.8	48160.8
294.78	28419.9	28621.6	28605.2	28546.2		294.78	27318.4	28113.7	28090.3	28069.6	28064.8		689.28	30517.1		689.18	689.18	46395.5	48521.7	48521.7
294.68	28583.3	28624	28607.1	28547.1		294.68	27331.3	28116.7	28092.7	28071.7	28066.8		689.18	30457.7		689.08	689.08	47025.4	48935.4	48935.4
294.58	28185.6	28626.5	28609.2	28548.1		294.58	27451.8	28119.8	28095	28073.7	28068.7		689.08	30329.8		688.98	688.98	47901.8	49414.5	49414.5
294.48	28551	28629.1	28611.2	28549.1		294.48	28120.4	28122.9	28097.3	28075.8	28070.7		688.98	31333.6		688.88	688.88	48404.5	49973.9	49973.9
294.38	28620.3	28631.7	28613.3	28550.2		294.38	27648.3	28126.1	28099.7	28077.8	28072.7		688.88	30591.9		688.78	688.78	49006.7	50633.3	50633.3
294.28	28888	28634.5	28615.5	28551.2		294.28	27447.5	28129.3	28102.1	28080	28074.7		688.78	30594.4		688.68	688.68	50216.7	51417.1	51417.1
294.18	29014.1	28637.2	28617.7	28552.3		294.18	28112.5	28132.7	28104.5	28082.1	28076.7		688.68	30493.5		688.58	688.58	51104.6	52353	52353
294.08	28560.5	28640.1	28620	28553.4		294.08	28084.2	28136.1	28107	28084.2	28078.8		688.58	31117.9		688.48	688.48	52934.8	53475.9	53475.9
293.98	28651.8	28643.1	28622.3	28554.5		293.98	28366.7	28139.5	28109.5	28086.4	28080.8		688.48	30242.1		688.38	688.38	54909.2	54822.5	54822.5
293.88	28522.3	28646.2	28624.6	28555.7		293.88	27793.5	28143.1	28112	28088.6	28083		688.38	31457.2		688.28	688.28	57222.8	56435.1	56435.1
293.78	28636.4	28649.3	28627.1	28556.9		293.78	27782.8	28146.7	28114.5	28090.9	28085.1		688.28	31550.2		688.18	688.18	59599.9	58358.3	58358.3
293.68	28972.8	28652.6	28629.6	28558.1		293.68	28489.4	28150.5	28117	28093.2	28087.2		688.18	31731.9		688.08	688.08	62583.4	60632.1	60632.1
293.58	29112.1	28655.9	28632.2	28559.4		293.58	28178.6	28154.3	28119.6	28095.5	28089.4		688.08	31340.7		687.98	687.98	65783.8	63296.4	63296.4
293.48	28678.3	28659.4	28634.8	28560.7		293.48	27773.7	28158.2	28122.2	28097.8	28091.7		687.98	31725.2		687.88	687.88	69058.6	66373.7	66373.7
293.38	29207.8	28663	28637.5	28562.1		293.38	27849.2	28162.3	28124.9	28100.2	28093.9		687.88	30752.4		687.78	687.78	72150.5	69869.6	69869.6
293.28	28335.5	28666.7	28640.3	28563.5		293.28	27924.7	28166.4	28127.6	28102.6	28096.2		687.78	30290.3		687.68	687.68	76296.6	73753.1	73753.1
293.18	28132.5	28670.5	28643.2	28564.9		293.18	27589.8	28170.7	28130.3	28105	28098.6		687.68	30704.4		687.58	687.58	79332.1	77924.3	77924.3
293.08	28881.1	28674.5	28646.1	28566.4		293.08	28290.9	28175.1	28133.1	28107.5	28101		687.58	30705.1		687.48	687.48	81591.5	82201.3	82201.3
292.98	28798.8	28678.6	28649.1	28568		292.98	27810.1	28179.7	28135.9	28110.1	28103.4		687.48	31365.4		687.38	687.38	86032.5	86272.2	86272.2
292.88	28785.7	28682.9	28652.3	28569.6		292.88	27992.3	28184.4	28138.7	28112.7	28105.9		687.38	31242.5		687.28	687.28	88641.2	89715.4	89715.4
292.78	28781.6	28687.3	28655.5	28571.3		292.78	27895.1	28189.2	28141.6	28115.4	28108.5		687.28	30766.6		687.18	687.18	88776.8	92053.7	92053.7
292.68	29257.9	28692	28658.8	28573.1		292.68	28029.6	28194.3	28144.5	28118.1	28111.2		687.18	30879.4		687.08	687.08	90383.5	92889.7	92889.7
292.58	29328.9	28696.8	28662.2	28575		292.58	28045.3	28199.5	28147.5	28120.9	28113.9		687.08	30809.5		686.98	686.98	90206.4	92069.3	92069.3
292.48	28938.6	28701.8	28665.8	28576.9		292.48	28128.3	28205	28150.5	28123.8	28116.7		686.98	31175.5		686.88	686.88	88576.2	89748.6	89748.6
292.38	28182.5	28707	28669.4	28579		292.38	27607.1	28210.7	28153.6	28126.7	28119.6		686.88	31052.3		686.78	686.78	87005.9	86322.1	86322.1
292.28	28373.1	28712.4	28673.2	28581.1		292.28	28570.9	28216.7	28156.8	28129.8	28122.6		686.78	31101.1		686.68	686.68	83997.7	82265.2	82265.2
292.18	28544.5	28718.1	28677.1	28583.3		292.18	27716.2	28222.9	28160	28132.9	28125.7		686.68	31093.3		686.58	686.58	80963.1	78007.4	78007.4
292.08	28817.2	28724	28681.2	28585.7		292.08	27807.3	28229.4	28163.2	28136.1	28129		686.58	31845.7		686.48	686.48	77297.4	73850.3	73850.3
291.98	28980.7	28730.2	28685.3	28588.2		291.98	27685.7	28236.2	28166.6	28139.5	28132.4		686.48	30942.7		686.38	686.38	73785.4	69985.9	69985.9
291.88	28892.3	28736.7	28689.7	28590.9		291.88	27976.6	28243.4	28170	28143	28136		686.38	31598.5		686.28	686.28	69100.8	66506.7	66506.7
291.78	28549.2	28743.5	28694.2	28593.7		291.78	27724	28251	28173.5	28146.6	28139.7		686.28	31928.2		686.18	686.18	65408.6	63444.2	63444.2
291.68	28768.1	28750.7	28698.8	28596.7		291.68	27512	28259	28177	28150.3	28143.7		686.18	31770.1		686.08	686.08	62317.7	60798.3	60798.3
291.58	29288.3	28758.2	28703.7	28599.9		291.58	28079.2	28267.5	28180.6	28154.3	28147.9		686.08	30955.1		685.98	685.98	59900.6	58539.9	58539.9
291.48	28998.1	28766.2	28708.7	28603.3		291.48	27922.7	28276.6	28184.3	28158.4	28152.4		685.98	31616.4		685.88	685.88	56739.4	56634.6	56634.6
291.38	28342.8	28774.5	28713.9	28606.9		291.38	28286.4	28286.2	28188.2	28162.7	28157.2		685.88	30895.6		685.78	685.78	55300.4	55038.6	55038.6
291.28	28544	28783.4	28719.3	28610.8		291.28	27992.6	28296.5	28192	28167.2	28162.3		685.78	31245.8		685.68	685.68	52786.9	53707.9	53707.9
291.18	28341.2	28792.7	28725	28615		291.18	27911.7	28307.7	28196.1	28172	28167.8		685.68	31804.1		685.58	685.58	51444.3	52602.4	52602.4
291.08	28833.3	28802.7	28730.9	28619.5		291.08	27647.9	28319.6	28200.2	28177.1	28173.9		685.58	30785		685.48	685.48	49921.3	51682.6	51682.6
290.98	28029.7	28813.2	28737	28624.4		290.98	28121.9	28332.5	28204.4	28182.5	28180.4		685.48	31508.6		685.38	685.38	49513.1	50915.9	50915.9
290.88	29080.5	28824.4	28743.4	28629.7		290.88	28384.6	28346.6	28208.8	28188.2	28187.7		685.38	31458.8		685.28	685.28	48071.8	50273.1	50273.1
290.78	28798.1	28836.4	28750.1	28635.5		290.78	28311.9	28362	28213.2	28194.4	28195.7		685.28	31458.6		685.18	685.18	47688.6	49730	49730
290.68	28747.4	28849.2	28757.1	28641.8		290.68	28212.2	28378.8	28217.8	28201	28204.5		685.18	30631.9		685.08	685.08	46792.2	49267.8	49267.8
290.58	29185.5	28862.9	28764.4	28648.7		290.58	28068.8	28397.4	28222.6	28208.1	28214.5		685.08	31429.8		684.98	684.98	46638	48870.6	48870.6
290.48	29203.2	28877.7	28772	28656.3		290.48	28153	28418.1	28227.5	28215.8	28225.8		684.98	30946.1		684.88	684.88	46532	48526.5	48526.5
290.38	28566.1	28893.6	28780	28664.7		290.38	28047.6	28441.3	28232.6	28224.2	28238.8		684.88	31568.4		684.78	684.78	46353.5	48225.9	48225.9
290.28	28723.8	28910.8	28788.4	28674		290.28	28014.5	28467.5	28237.9	28233.4	28253.9		684.78	31473		684.68	684.68	46334	47961.2	47961.2
290.18	28529.8	28929.5	28797.2	28684.3		290.18	28984.8	28497.6	28243.3	28243.5	28271.6		684.68	32120.4		684.58	684.58	46040.7	47726.9	47726.9
290.08	28708.8	28949.8	28806.5	28695.9		290.08	28248.7	28532.5	28249	28254.6	28293		684.58	31256.8		684.48	684.48	46118.9	47518.2	47518.2
289.98	28815.2	28972	28816.2	28708.9		289.98	28004.3	28573.5	28254.8	28267	28319		684.48	31396.2		684.38	684.38	45582.8	47331.5	47331.5
289.88	29305.8	28996.5	28826.5	28723.6		289.88	28199.7	28622.8	28261	28280.8	28351.6		684.38	31544.1		684.28	684.28	45864.3	47163.9	47163.9
289.78	28901.4	29023.5	28837.3	28740.3		289.78	29616	28682.8	28267.3	28296.4	28392.9		684.28	31268.7		684.18	684.18	45232.8	47012.8	47012.8
289.68	29343.9	29053.5	28848.6	28759.3		289.68	28945.9	28756.6	28274	28314	28445.7		684.18	32030.9		684.08	684.08	45324.9	46876.3	46876.3
289.58	28769.6	29086.9	28860.7	28781.2		289.58	28866.1	28848.2	28280.9	28334.1	28513.5		684.08	32126.9		683.98	683.98	44905	46752.6	46752.6
289.48	28896.8	29124.6	28873.4	28806.7		289.48	28966.3	28961.8	28288.1	28357.3	28600		683.98	31812.1		683.88	683.88	45450.8	46640.4	46640.4
289.38	29188.7	29167.4	28886.8	28836.5		289.38	28655.3	29101.9	28295.7	28384.1	28708.9		683.88	31801.5		683.78	683.78	45502.7	46538.2	46538.2
289.28	29405.4	29216.5	28901.1	28871.9		289.28	29440.5	29272.4	28303.7	28415.6	28843.2		683.78	31636.3		683.68	683.68	44807.8	46445	46445
289.18	29886.7	29273.8	28916.3	28914.4		289.18	29565.7	29475.6	28312	28453	29004		683.68	31037.6		683.58	683.58	44913.5	46360	46360
289.08	30057.4	29341.6	28932.4	28966.6		289.08	29941.4	29709.6	28320.8	28497.8	29187.6		683.58	32126.2		683.48	683.48	45036.2	46282.2	46282.2
288.98	29669.1	29423.5	28949.5	29031.9		288.98	30500.9	29964.5	28330	28552.7	29381.6		683.48	30987.4		683.38	683.38	45373	46210.9	46210.9
288.88	30054.2	29524.4	28967.8	29115.1		288.88	30748.8	30218.5	28339.8	28621.5	29560.3		683.38	30791		683.28	683.28	45704.4	46145.6	46145.6
288.78	30505.1	29651.1	28987.2	29222.8		288.78	30115.7	30438.3	28350.1	28709.8	29684.7		683.28	31935.1		683.18	683.18	45608.5	46085.5	46085.5
288.68	30513.1	29812.2	29008.1	29363.5		288.68	30064.5	30595.9	28361.1	28826.9	29717.6		683.18	31951.7		683.08	683.08	45026.6	46030.3	46030.3
288.58	29940.3	30018	29030.4	29547.4		288.58	30748.6	30693.6	28372.7	28985.7	29648		683.08	32395		682.98	682.98	45293.1	45979.5	45979.5
288.48	31043.3	30279.9	29054.3	29786		288.48	30426.1	30773.4	28385	29204.3	29500.1		682.98	31905.5		682.88	682.88	44814.6	45932.7	45932.7
288.38	31228.4	30609.6	29080	30090.4		288.38	30807	30898.7	28398.2	29505.4	29314.5		682.88	32607.2		682.78	682.78	45077.9	45889.6	45889.6
288.28	31623.3	31015.4	29107.7	30469		288.28	31247.7	31128.8	28412.3	29913.6	29125.6		682.78	32083.3		682.68	682.68	44602.8	45849.8	45849.8
288.18	32168.9	31498.4	29137.5	30922.6		288.18	32012.9	31505.6	28427.3	30450.7	28953.5		682.68	31214.1		682.58	682.58	45431.9	45813.1	45813.1
288.08	32490	32042.3	29169.8	31434.8		288.08	32421.1	32044	28443.5	31123.2	28806.4		682.58	32177.6		682.48	682.48	44937.8	45779.1	45779.1
287.98	32683.7	32598.7	29204.7	31956.7		287.98	32750.7	32711.8	28460.8	31897.6	28685.8		682.48	31618.8		682.38	682.38	45315.6	45747.8	45747.8
287.88	32797.2	33074	29242.7	32394.6		287.88	33604.2	33388.8	28479.5	32655.4	28589.5		682.38	31662.5		682.28	682.28	45313.7	45718.8	45718.8
287.78	33518.5	33345.6	29283.9	32625.4		287.78	33476.6	33841.1	28499.7	33166	28514.3		682.28	31739.9		682.18	682.18	45829.9	45692	45692
287.68	33341.8	33330.6	29329	32565.9		287.68	33597.3	33831.7	28521.6	33196	28456.2		682.18	31937		682.08	682.08	45853.8	45667.3	45667.3
287.58	32972.5	33052.4	29378.2	32238.9		287.58	33102.4	33341.9	28545.4	32730.3	28411.6		682.08	31442.4		681.98	681.98	45264.7	45644.4	45644.4
287.48	31954.5	32621.3	29432.1	31754.4		287.48	33017.8	32589.6	28571.3	31989.5	28377.4		681.98	31308.4		681.88	681.88	45411	45623.2	45623.2
287.38	32480.9	32154.4	29491.5	31228.6		287.38	32153.1	31811.1	28599.7	31212.4	28350.9		681.88	31358.5		681.78	681.78	45295.3	45603.7	45603.7
287.28	31055	31728	29556.9	30737.2		287.28	31825.4	31135.4	28630.8	30529.7	28330.1		681.78	32190.8		681.68	681.68	44795	45585.7	45585.7
287.18	30117.6	31376.6	29629.3	30313.9		287.18	30589.4	30601.7	28665	29981.5	28313.6		681.68	31641.8		681.58	681.58	45090.4	45569	45569
287.08	30943	31109.2	29709.8	29966.6		287.08	29846.3	30205.3	28702.8	29563.9	28300.3		681.58	31952.8		681.48	681.48	44589.8	45553.6	45553.6
286.98	30391.4	30922.5	29799.3	29690.7		286.98	29635.1	29925.2	28744.7	29256	28289.4		681.48	31521.7		681.38	681.38	45059.8	45539.5	45539.5
286.88	30536.8	30807.8	29899.6	29476.3		286.88	29436.1	29736.6	28791.4	29033	28280.3		681.38	32337		681.28	681.28	44373.6	45526.5	45526.5
286.78	30219.3	30755.7	30012.2	29312		286.78	29643.5	29617.2	28843.7	28872.1	28272.8		681.28	32535.2		681.18	681.18	44955.5	45514.5	45514.5
286.68	30024.7	30757	30139.4	29186.6		286.68	29463.2	29549	28902.5	28754.6	28266.6		681.18	31916.5		681.08	681.08	44930.4	45503.5	45503.5
286.58	30384.9	30804.9	30283.8	29090.6		286.58	29870	29519.5	28969.2	28667	28261.3		681.08	32048.2
286.48	30578.2	30894.9	30448.7	29016.3		286.48	29576.1	29520.7	29045.3	28599.8	28256.9
286.38	31090.7	31025.8	30638.6	28957.7		286.38	29247.7	29548.6	29133	28546.8	28253.2
286.28	30919.7	31198.9	30859.2	28910.7		286.28	29548.3	29601.9	29235.2	28504.3	28250.1
286.18	31096.9	31419.1	31118.5	28872.2		286.18	29791.7	29681.7	29355.6	28469.5	28247.6
286.08	31254.6	31695.2	31427	28840.2		286.08	29567.8	29791.2	29499.2	28440.7	28245.4
285.98	30869.6	32040.2	31799.5	28813.2		285.98	29694.2	29935.5	29672.5	28416.7	28243.7
285.88	31694.5	32473.2	32255.9	28790.2		285.88	30021.2	30122	29883.9	28396.4	28242.3
285.78	32724.7	33019.5	32822.4	28770.5		285.78	30212.6	30360	30143.5	28379.3	28241.2
285.68	33344.4	33712.1	33532.6	28753.4		285.68	30164.4	30661.2	30463.5	28364.6	28240.3
285.58	35002.2	34591.8	34427.6	28738.5		285.58	30666.3	31039	30857.6	28352.1	28239.7
285.48	36288.9	35705.9	35555.2	28725.5		285.48	31204.5	31507.6	31340.7	28341.4	28239.3
285.38	38179.4	37107.5	36968.7	28714.1		285.38	31841	32082.1	31927.9	28332.1	28239
285.28	41083.6	38848.7	38720.5	28704		285.28	32065.4	32775.3	32632.5	28324.1	28238.9
285.18	43309.3	40974.8	40856.1	28695.1		285.18	33767.2	33595.9	33463.2	28317.2	28239
285.08	45347.8	43510.8	43400.5	28687.1		285.08	33657.7	34543.7	34420.1	28311.2	28239.2
284.98	49740.9	46437.1	46334.4	28680		284.98	35429.5	35601	35485.6	28306	28239.5
284.88	51650.3	49653.6	49557.7	28673.7		284.88	37123.2	36722.6	36614.5	28301.5	28239.8
284.78	54913.7	52917.3	52827.6	28668		284.78	37704.8	37819.6	37718.2	28297.5	28240.3
284.68	55486.2	55800	55715.9	28662.9		284.68	38115.3	38754.9	38659.7	28294.1	28240.9
284.58	56297.7	57731.6	57652.6	28658.3		284.58	38098.3	39363.9	39274.2	28291.2	28241.5
284.48	56321.1	58212.2	58137.8	28654.1		284.48	39245.7	39511.7	39427.1	28288.6	28242.2
284.38	55922.1	57100.4	57030.3	28650.3		284.38	38863.3	39161.6	39081.7	28286.5	28243
284.28	54220.4	54709.5	54643.2	28646.9		284.28	38523.6	38395.8	38320.1	28284.6	28243.8
284.18	51766.6	51602.7	51540.1	28643.8		284.18	38197.2	37369.6	37297.9	28283	28244.7
284.08	48038	48308.6	48249.3	28641		284.08	37749.2	36241.6	36173.5	28281.7	28245.6
283.98	45771.4	45179.7	45123.4	28638.4		283.98	36506.8	35130.2	35065.5	28280.7	28246.6
283.88	42667.5	42392.8	42339.4	28636.1		283.88	35895.7	34104.5	34042.9	28279.8	28247.6
283.78	39873.2	40011.2	39960.4	28634		283.78	34041	33197.6	33138.9	28279.1	28248.6
283.68	38117.6	38032.3	37983.9	28632		283.68	33513.5	32418.4	32362.5	28278.5	28249.7
283.58	35938.4	36420.6	36374.4	28630.2		283.58	32408.4	31763	31709.5	28278.2	28250.8
283.48	34192	35127	35083	28628.6		283.48	31313.1	31220.1	31169	28277.9	28251.9
283.38	32832.8	34097.4	34055.3	28627.1		283.38	30870.6	30775.4	30726.5	28277.8	28253.1
283.28	31833.4	33280.8	33240.6	28625.8		283.28	30035	30413.9	30367.1	28277.8	28254.3
283.18	31208.4	32631.9	32593.4	28624.5		283.18	29611.8	30121	30076.1	28277.9	28255.5
283.08	30609.1	32112.4	32075.5	28623.4		283.08	29051.2	29883.5	29840.4	28278.1	28256.7
282.98	30530.6	31691.9	31656.5	28622.4		282.98	29097.8	29690	29648.6	28278.4	28258
282.88	29748.2	31346.5	31312.5	28621.4		282.88	29207.1	29531	29491.3	28278.8	28259.3
282.78	29383.8	31058.8	31026.2	28620.6		282.78	28920.6	29399.1	29360.9	28279.3	28260.6
282.68	29575.7	30815.8	30784.5	28619.8		282.68	28673.5	29288.3	29251.5	28279.8	28261.9
282.58	29671.9	30608.1	30577.9	28619.1		282.58	28826	29194.2	29158.8	28280.3	28263.2
282.48	29093.2	30428.7	30399.6	28618.5		282.48	28991.1	29113.5	29079.3	28281	28264.5
282.38	29486.6	30272.3	30244.3	28617.9		282.38	28643.6	29043.4	29010.4	28281.7	28265.9
282.28	28955.5	30135.2	30108.2	28617.4		282.28	28555	28982.2	28950.3	28282.4	28267.2
282.18	29784.1	30014.1	29988.1	28616.9		282.18	28749.5	28928.3	28897.5	28283.2	28268.6
282.08	28933.8	29906.7	29881.6	28616.5		282.08	27804.3	28880.6	28850.9	28284	28270
281.98	28620.9	29811	29786.8	28616.1		281.98	28302.1	28838.2	28809.4	28284.9	28271.4
281.88	29071.6	29725.4	29702	28615.8		281.88	27918.3	28800.3	28772.5	28285.8	28272.8
281.78	28969.8	29648.5	29625.8	28615.5		281.78	28545	28766.3	28739.4	28286.8	28274.2
281.68	28535.2	29579.2	29557.3	28615.2		281.68	27769.7	28735.8	28709.8	28287.8	28275.6
281.58	29243.7	29516.6	29495.3	28615		281.58	28083.3	28708.3	28683	28288.8	28277.1
281.48	29022	29459.8	29439.2	28614.8		281.48	28294.9	28683.5	28659	28289.8	28278.5
281.38	29237	29408.1	29388.2	28614.7		281.38	28152.7	28660.9	28637.2	28290.9	28280
281.28	28595.1	29361	29341.7	28614.6		281.28	28770.5	28640.5	28617.4	28292	28281.4
281.18	28702.5	29317.9	29299.2	28614.5		281.18	28620.9	28621.8	28599.5	28293.1	28282.9
281.08	28418	29278.5	29260.3	28614.4		281.08	28218.2	28604.8	28583.1	28294.3	28284.4
280.98	28876.5	29242.2	29224.6	28614.3		280.98	27739.8	28589.3	28568.2	28295.4	28285.8
280.88	28456.1	29208.8	29191.7	28614.3		280.88	28128.6	28575.2	28554.6	28296.6	28287.3
280.78	28773.3	29178.1	29161.4	28614.3		280.78	28441.7	28562.2	28542.2	28297.8	28288.8
280.68	28944.2	29149.6	29133.4	28614.3		280.68	28419.3	28550.2	28530.8	28299	28290.3
280.58	28705.1	29123.3	29107.5	28614.4		280.58	28322	28539.3	28520.4	28300.3	28291.8
280.48	28846.3	29098.8	29083.5	28614.4		280.48	28288.2	28529.2	28510.8	28301.5	28293.3
280.38	28370.5	29076.1	29061.2	28614.5
280.28	29127.8	29055	29040.5	28614.6
280.18	29289.3	29035.3	29021.2	28614.7
280.08	29281.6	29016.9	29003.2	28614.8
279.98	28442.9	28999.8	28986.3	28615
279.88	29161.7	28983.7	28970.6	28615.1
279.78	29162.4	28968.6	28955.9	28615.3
279.68	28794.1	28954.5	28942	28615.4
279.58	28938.3	28941.2	28929.1	28615.6
279.48	28912.7	28928.7	28916.9	28615.8
279.38	28894.9	28917	28905.4	28616
279.28	28887.8	28905.9	28894.6	28616.2
279.18	28115.8	28895.5	28884.5	28616.5
279.08	28605.9	28885.6	28874.8	28616.7

## Sheet: Data6
TPV data of control and GB devices shown in Supplementary Fig. 16.
	GB	Control
0	1	1
0	0.81581	0.98168
4	0.67558	0.94811
8	0.55882	0.92405
12	0.48366	0.89506
16	0.40345	0.87613
20	0.33749	0.83825
24	0.29976	0.82335
28	0.235	0.7982
32	0.21598	0.77429
36	0.17944	0.76498
40	0.15924	0.72058
44	0.13428	0.71841
48	0.1224	0.69326
52	0.10784	0.67588
56	0.08883	0.65383
60	0.08408	0.63676
64	0.10131	0.62713
68	0.06536	0.60292
72	0.05199	0.61968
76	0.0514	0.58305
80	0.03327	0.56473
84	0.04753	0.54859
88	0.0309	0.53337
92	0.03298	0.53027
96	0.03476	0.49953
100	0.02317	0.50109
104	0.02377	0.48308
108	0.0205	0.47377
112	0.02555	0.46569
116	0.01753	0.44862
120	0.02228	0.44489
124	0.01099	0.43247
128	0.02347	0.41292
132	0.00564	0.42502
136	0.01307	0.41043
140	0.0101	0.39367
144	0.01901	0.38435
148	0.0098	0.37411
152	0.01961	0.36666
156	0.0101	0.36541
160	0.01396	0.34058
164	0.01515	0.34275
168	0.00327	0.34089
172	0.01783	0.33064
176	0.01604	0.32102
180	0.00713	0.31295
184	0.01218	0.30581
188	0.01159	0.2968
192	0	0.2878
196	0	0.28563
200	--	0.28656
204	--	0.27041
208	--	0.27228
212	--	0.26079
216	--	0.26296
220	--	0.25303
224	--	0.24589
228	--	0.24123
232	--	0.24775
236	--	0.21919
240	--	0.22633
244	--	0.21111
248	--	0.21236
252	--	0.21422
256	--	0.21143
260	--	0.20087
264	--	0.20428
268	--	0.19559
272	--	0.18504
276	--	0.19497
280	--	0.18162
284	--	0.18566
288	--	0.17976
292	--	0.17386
296	--	0.17572
300	--	0.16796
304	--	0.16734
308	--	0.1602
312	--	0.16641
316	--	0.15803
320	--	0.1574
324	--	0.15057
328	--	0.14095
332	--	0.15461
336	--	0.14312
340	--	0.14343
344	--	0.14809
348	--	0.14095
352	--	0.1366
356	--	0.12884
360	--	0.12419
364	--	0.12263
368	--	0.12263
372	--	0.12015
376	--	0.12543
380	--	0.11487
384	--	0.11052
388	--	0.10866
392	--	0.11735
396	--	0.11146
400	--	0.10773
404	--	0.10804
408	--	0.1186
412	--	0.09376
416	--	0.10183
420	--	0.10121
424	--	0.10307
428	--	0.09717
432	--	0.09469
436	--	0.08693
440	--	0.09593
444	--	0.09624
448	--	0.09221
452	--	0.0891
456	--	0.08941
460	--	0.09345
464	--	0.08786
468	--	0.08631
472	--	0.08227
476	--	0.08289
480	--	0.08786
484	--	0.06613
488	--	0.07296
492	--	0.08662
496	--	0.07203
500	--	0.08227
504	--	0.07668
508	--	0.07203
512	--	0.06985
516	--	0.06675
520	--	0.07203
524	--	0.07265
528	--	0.07234
532	--	0.0652
536	--	0.07048
540	--	0.0652
544	--	0.06489
548	--	0.0565
552	--	0.0711
556	--	0.05557
560	--	0.06085
564	--	0.06551
568	--	0.08693
572	--	0.05775
576	--	0.05371
580	--	0.05713
584	--	0.04812
588	--	0.06489
592	--	0.04657
596	--	0.06178
600	--	0.05371
604	--	0.0475
608	--	0.05278
612	--	0.07265
616	--	0.0326
620	--	0.04998
624	--	0.05185
628	--	0.05061
632	--	0.04378
636	--	0.04191
640	--	0.04502
644	--	0.03943
648	--	0.04191
652	--	0.04346
656	--	0.04471
660	--	0.03601
664	--	0.03943
668	--	0.04626
672	--	0.02639
676	--	0.04502
680	--	0.03757
684	--	0.02297
688	--	0.04967
692	--	0.03881
696	--	0.03601
700	--	0.02794
704	--	0.03912
708	--	0.03011
712	--	0.02639
716	--	0.04067
720	--	0.03508
724	--	0.0267
728	--	0.03011
732	--	0.01521
736	--	0.04036
740	--	0.03105
744	--	0.03726
748	--	0.03136
752	--	0.01987
756	--	0.03074
760	--	0.01552
764	--	0.03881
768	--	0.02732
772	--	0.03167
776	--	0.0326
780	--	0.01863
784	--	0.0298
788	--	0.02391
792	--	0.02391
796	--	0.02732
800	--	0.01925
804	--	0.02018
808	--	0.02111
812	--	0.01987
816	--	0.02142
820	--	0.02049
824	--	0.0208
828	--	0.01987
832	--	0.02297
836	--	0.01335
840	--	0.01521
844	--	0.01459
848	--	0.02577
852	--	0.01863
856	--	0.02577
860	--	0
864	--
868	--
872	--
876	--
880	--
884	--
888	--
892	--
896	--
-31290	--
-32930	--
-33290	--
-33450	--
-33110	--
-33320	--
-33120	--
-33230	--
-33330	--
-33120	--
-33380	--
-30040	--
-33610	--
-32210	--
-34070	--
-33280	--
-33220
-33330
-33160
-29520
-23170
-17520
-11930
-6960
-1630
1780
5730
9320
12230
