# Supplementary material for: Oxidation-resistant all-perovskite tandem solar cells in substrate configuration
Source: Nat Commun. 2023 Mar 31;14:1819. doi: 10.1038/s41467-023-37492-y (PMC10066323; doi:10.1038/s41467-023-37492-y)
Supplement: Supplementary file 5 — Source Data [file 41467_2023_37492_MOESM5_ESM.xlsx]

## Sheet: Figure1c
w/o annealing	100℃20 min	85℃20min	100℃5min&85℃15min
PCE	PCE	PCE	PCE
18.6647	18.0367	19.2393	19.2775
18.9953	17.107	18.98	18.6162
19.067	18.4686	19.4469	19.3249
19.1583	17.6188	18.4602	18.4338
19.2205	18.2211	19.2683	19.3045
19.2927	16.3992	18.6789	18.4553
19.4044	17.3559	19.048	18.7772
19.4699	18.8014	19.4755	19.4758
19.491	17.6686	19.213	19.0422
19.5362	18.1749	18.0526	18.3114
19.5879	18.869	19.6232	19.6095
18.637	17.7581	18.8325	18.5898
18.8653	16.8066	18.9118	19.6215
19.0588	17.0728	19.7033	18.9235
19.1078	18.9063	19.1051	19.2151
19.208	17.4567	19.2253	19.5879
19.2901	18.637	19.5182	18.936
19.3931	18.3512	18.3625	18.9825
19.4788	18.187	18.4698	19.6281
19.5062	18.1689	18.297	19.2419
19.5633	18.4491	18.756	19.5848

## Sheet: Figure1d
100°C20 min	85°C20 min	100°C 5 min & 85°C 15 min
16.4251	15.4815	16.4814
15.7911	15.705	16.44
15.7865	15.0891	15.9043
16.2814	15.0669	15.9735
16.1414	15.5636	16.6117
16.4893	15.494	15.9474
16.0809	14.9367	16.1055
16.0136	15.1315	16.1136
16.1507	15.3367	16.17
15.7022	14.9701	16.0585
16.3624	14.807	16.1042
16.65	14.984	16.1478
16.5123	15.0826	16.3625
15.9544	14.927	16.5453
16.3874	14.7634	16.0162
15.8468	14.9055	16.4222
15.9849	15.1761	15.958
16.1203	14.7018	16.253
16.0794	15.3732	15.8569
15.7267	15.3887	15.8782
15.8692	15.3538	16.1084

## Sheet: Figure1e
	Au		ITO NCs		MS-ITO
2	-0.89148	1.85	-5.8531	2.05	-10.564
1.99	-0.86683	1.83	-5.29324	2.04	-8.4876
1.98	-0.83877	1.81	-4.84486	2.03	-6.89949
1.97	-0.81039	1.79	-4.37907	2.02	-5.23381
1.96	-0.77978	1.77	-3.94847	2.01	-3.75838
1.95	-0.74654	1.75	-3.54093	2	-2.41596
1.94	-0.71031	1.73	-3.14688	1.99	-1.17994
1.93	-0.67041	1.71	-2.75746	1.98	-0.0226
1.92	-0.6263	1.69	-2.36075	1.97	1.05839
1.91	-0.57731	1.67	-1.95378	1.96	2.08888
1.9	-0.52265	1.65	-1.50767	1.95	3.07602
1.89	-0.46183	1.63	-1.02743	1.94	3.98996
1.88	-0.39423	1.61	-0.499	1.93	4.82198
1.87	-0.31993	1.59	0.07995	1.92	5.59246
1.86	-0.23696	1.57	0.7095	1.91	6.29787
1.85	-0.14598	1.55	1.36476	1.9	6.94578
1.84	-0.04687	1.53	2.04226	1.89	7.55064
1.83	0.06126	1.51	2.72362	1.88	8.10892
1.82	0.17753	1.49	3.38749	1.87	8.62583
1.81	0.3009	1.47	4.03118	1.86	9.10976
1.8	0.43259	1.45	4.64143	1.85	9.55094
1.79	0.57045	1.43	5.22337	1.84	9.95978
1.78	0.7147	1.41	5.76682	1.83	10.3404
1.77	0.86494	1.39	6.27619	1.82	10.6905
1.76	1.0184	1.37	6.74478	1.81	11.0144
1.75	1.1769	1.35	7.16907	1.8	11.3167
1.74	1.33861	1.33	7.54336	1.79	11.5864
1.73	1.50055	1.31	7.85716	1.78	11.8453
1.72	1.66595	1.29	8.12549	1.77	12.1675
1.71	1.866	1.27	8.33417	1.76	12.4008
1.7	2.03586	1.25	8.50657	1.75	12.6048
1.69	2.20171	1.23	8.63781	1.74	12.8022
1.68	2.37097	1.21	8.75476	1.73	12.9643
1.67	2.53796	1.19	8.84173	1.72	13.0357
1.66	2.67022	1.17	8.92623	1.71	13.1582
1.65	2.83462	1.15	8.99214	1.7	13.2783
1.64	3.00053	1.13	9.0564	1.69	13.3884
1.63	3.1637	1.11	9.10988	1.68	13.4942
1.62	3.32823	1.09	9.16092	1.67	13.5898
1.61	3.4889	1.07	9.20761	1.66	13.677
1.6	3.64553	1.05	9.25159	1.65	13.7484
1.59	3.80269	1.03	9.29359	1.64	13.8171
1.58	3.95332	1.01	9.32769	1.63	13.8807
1.57	4.09946	0.99	9.36683	1.62	13.9287
1.56	4.24343	0.97	9.39277	1.61	13.9751
1.55	4.37994	0.95	9.42694	1.6	14.0244
1.54	4.51148	0.93	9.45328	1.59	14.0583
1.53	4.63747	0.91	9.48689	1.58	14.1035
1.52	4.75568	0.89	9.51513	1.57	14.1341
1.51	4.869	0.87	9.54598	1.56	14.164
1.5	4.97507	0.85	9.57601	1.55	14.2011
1.49	5.07369	0.83	9.60575	1.54	14.2207
1.48	5.16669	0.81	9.63563	1.53	14.2412
1.47	5.25153	0.79	9.66079	1.52	14.2578
1.46	5.32689	0.77	9.69278	1.51	14.2742
1.45	5.39817	0.75	9.71764	1.5	14.2808
1.44	5.46118	0.73	9.74569	1.49	14.2978
1.43	5.51633	0.71	9.7678	1.48	14.3058
1.42	5.56985	0.69	9.79941	1.47	14.3188
1.41	5.61809	0.67	9.82112	1.46	14.3376
1.4	5.65979	0.65	9.85209	1.45	14.3481
1.39	5.70158	0.63	9.872	1.44	14.3751
1.38	5.73667	0.61	9.90546	1.43	14.3903
1.37	5.76839	0.59	9.92138	1.42	14.4067
1.36	5.79824	0.57	9.94842	1.41	14.4268
1.35	5.82287	0.55	9.9687	1.4	14.4344
1.34	5.84515	0.53	9.9939	1.39	14.4487
1.33	5.86815	0.51	10.0161	1.38	14.458
1.32	5.88581	0.49	10.0398	1.37	14.4657
1.31	5.9025	0.47	10.0649	1.36	14.4726
1.3	5.92151	0.45	10.0824	1.35	14.4881
1.29	5.93126	0.43	10.113	1.34	14.4937
1.28	5.9474	0.41	10.1281	1.33	14.5051
1.27	5.96043	0.39	10.1563	1.32	14.5208
1.26	5.97019	0.37	10.1725	1.31	14.5294
1.25	5.98418	0.35	10.2026	1.3	14.5428
1.24	5.99577	0.33	10.2157	1.29	14.5482
1.23	6.00473	0.31	10.2467	1.28	14.5573
1.22	6.01798	0.29	10.266	1.27	14.5738
1.21	6.02966	0.27	10.2948	1.26	14.5758
1.2	6.04028	0.25	10.3109	1.25	14.585
1.19	6.05418	0.23	10.3331	1.24	14.5939
1.18	6.06567	0.21	10.3541	1.23	14.6008
1.17	6.07451	0.19	10.3696	1.22	14.6114
1.16	6.08778	0.17	10.3945	1.21	14.6147
1.15	6.09548	0.15	10.415	1.2	14.6246
1.14	6.10727	0.13	10.4446	1.19	14.6352
1.13	6.12168	0.11	10.459	1.18	14.6416
1.12	6.13075	0.09	10.4901	1.17	14.6439
1.11	6.1454	0.07	10.5034	1.16	14.6604
1.1	6.15804	0.05	10.5301	1.15	14.6696
1.09	6.16612	0.03	10.5315	1.14	14.6727
1.08	6.17931	0.01	10.5422	1.13	14.6886
1.07	6.19332	0	10.5534	1.12	14.692
1.06	6.2047	-0.01	10.5715	1.11	14.7009
1.05	6.22177	-0.03	10.5849	1.1	14.7118
1.04	6.23876	-0.05	10.6131	1.09	14.7191
1.03	6.25306	-0.07	10.6348	1.08	14.732
1.02	6.27422	-0.09	10.6493	1.07	14.7346
1.01	6.29078	-0.1	10.6552	1.06	14.7426
1	6.30657			1.05	14.7554
0.99	6.32449			1.04	14.7604
0.98	6.3402			1.03	14.7689
0.97	6.35564			1.02	14.7805
0.96	6.37468			1.01	14.7873
0.95	6.38893			1	14.7915
0.94	6.40917			0.99	14.8049
0.93	6.42749			0.98	14.8093
0.92	6.44109			0.97	14.8196
0.91	6.45992			0.96	14.8365
0.9	6.47761			0.95	14.8343
0.89	6.49164			0.94	14.8454
0.88	6.50989			0.93	14.8487
0.87	6.52648			0.92	14.8528
0.86	6.54055			0.91	14.8645
0.85	6.55938			0.9	14.8708
0.84	6.5778			0.89	14.8816
0.83	6.59046			0.88	14.8913
0.82	6.60828			0.87	14.9001
0.81	6.6239			0.86	14.9045
0.8	6.63921			0.85	14.9135
0.79	6.65583			0.84	14.9165
0.78	6.67365			0.83	14.9205
0.77	6.69061			0.82	14.9346
0.76	6.70975			0.81	14.935
0.75	6.7262			0.8	14.9585
0.74	6.74346			0.79	14.9647
0.73	6.76389			0.78	14.9717
0.72	6.78092			0.77	14.9847
0.71	6.79884			0.76	14.9869
0.7	6.81665			0.75	14.9928
0.69	6.83026			0.74	15.0004
0.68	6.84563			0.73	15.0158
0.67	6.86067			0.72	15.0159
0.66	6.8718			0.71	15.0326
0.65	6.88929			0.7	15.0311
0.64	6.90392			0.69	15.0483
0.63	6.91611			0.68	15.0575
0.62	6.93152			0.67	15.0617
0.61	6.94649			0.66	15.0757
0.6	6.95746			0.65	15.0761
0.59	6.97386			0.64	15.0829
0.58	6.98737			0.63	15.0846
0.57	7.0009			0.62	15.0979
0.56	7.01983			0.61	15.0951
0.55	7.03152			0.6	15.1132
0.54	7.04688			0.59	15.1094
0.53	7.06203			0.58	15.1165
0.52	7.08077			0.57	15.1278
0.51	7.08909			0.56	15.1314
0.5	7.10449			0.55	15.1464
0.49	7.11421			0.54	15.1534
0.48	7.12435			0.53	15.1673
0.47	7.13504			0.52	15.1656
0.46	7.14513			0.51	15.1797
0.45	7.1587			0.5	15.1773
0.44	7.17559			0.49	15.1908
0.43	7.18646			0.48	15.1885
0.42	7.19956			0.47	15.1901
0.41	7.21567			0.46	15.1984
0.4	7.23007			0.45	15.1955
0.39	7.24077			0.44	15.2125
0.38	7.26155			0.43	15.221
0.37	7.27028			0.42	15.2346
0.36	7.28297			0.41	15.2401
0.35	7.29476			0.4	15.2508
0.34	7.3096			0.39	15.2481
0.33	7.31625			0.38	15.256
0.32	7.32649			0.37	15.2675
0.31	7.3413			0.36	15.268
0.3	7.35015			0.35	15.2793
0.29	7.35651			0.34	15.2828
0.28	7.36811			0.33	15.2886
0.27	7.37974			0.32	15.2968
0.26	7.38683			0.31	15.2961
0.25	7.397			0.3	15.3082
0.24	7.4086			0.29	15.3098
0.23	7.42446			0.28	15.3148
0.22	7.43897			0.27	15.3201
0.21	7.4562			0.26	15.3314
0.2	7.47399			0.25	15.3324
0.19	7.49005			0.24	15.3377
0.18	7.49664			0.23	15.3422
0.17	7.51377			0.22	15.337
0.16	7.52047			0.21	15.3511
0.15	7.52828			0.2	15.3541
0.14	7.53808			0.19	15.3584
0.13	7.55798			0.18	15.3674
0.12	7.56489			0.17	15.3643
0.11	7.57589			0.16	15.3747
0.1	7.58869			0.15	15.3802
0.09	7.60371			0.14	15.3899
0.08	7.60798			0.13	15.3977
0.07	7.60892			0.12	15.4078
0.06	7.61724			0.11	15.4056
0.05	7.62535			0.1	15.4087
0.04	7.62767			0.09	15.4173
0.03	7.62794			0.08	15.4199
0.02	7.64048			0.07	15.4351
0.01	7.6514			0.06	15.4446
0	7.65713			0.05	15.455
-0.01	7.66299			0.04	15.4718
-0.02	7.68			0.03	15.4709
-0.03	7.69454			0.02	15.4848
-0.04	7.70445			0.01	15.4873
-0.05	7.7149			0	15.4878
-0.06	7.73253			-0.01	15.4887
-0.07	7.73876			-0.02	15.4923
-0.08	7.74869			-0.03	15.4924
-0.09	7.74362			-0.04	15.4966
-0.1	7.77223			-0.05	15.5116
	--			-0.06	15.5
	--			-0.07	15.5186
	--			-0.08	15.5168
	--			-0.09	15.5461
	--			-0.1	15.5099
	--			--	--
	--			--	--
	--			--	--
	--			--	--
	--			--	--
	--			--	--
	--			--	--
	--			--	--
	--			--	--
				--	--
				--	--
				--	--
				--	--
				--	--
				--	--
				--	--
				--	--
				--	--
				--	--
				--	--
				--	--
				--	--
				--	--
				--	--

## Sheet: Figure2b
	control		GB
1.22	-1.83424	1.26	-1.42463
1.21	1.50498	1.25	1.49297
1.2	3.50767	1.24	3.54746
1.19	5.71266	1.23	5.66834
1.18	7.4637	1.22	7.4541
1.17	8.92034	1.21	8.96891
1.16	10.0934	1.2	10.2424
1.15	11.0708	1.19	11.3114
1.14	11.864	1.18	12.2179
1.13	12.5346	1.17	12.9761
1.12	13.1418	1.16	13.6028
1.11	13.6076	1.15	14.1247
1.1	13.9847	1.14	14.5519
1.09	14.2921	1.13	14.9017
1.08	14.5618	1.12	15.1956
1.07	14.6982	1.11	15.4393
1.06	14.8773	1.1	15.6384
1.05	15.0226	1.09	15.805
1.04	15.1447	1.08	15.945
1.03	15.2456	1.07	16.0565
1.02	15.342	1.06	16.1444
1.01	15.4178	1.05	16.2178
1	15.4782	1.04	16.2872
0.99	15.5448	1.03	16.3448
0.98	15.5737	1.02	16.3922
0.97	15.6222	1.01	16.4399
0.96	15.648	1	16.4781
0.95	15.6822	0.99	16.5075
0.94	15.7146	0.98	16.527
0.93	15.737	0.97	16.5485
0.92	15.76	0.96	16.568
0.91	15.7778	0.95	16.5805
0.9	15.7981	0.94	16.5838
0.89	15.8087	0.93	16.5943
0.88	15.8328	0.92	16.5939
0.87	15.8333	0.91	16.5898
0.86	15.8524	0.9	16.5881
0.85	15.865	0.89	16.5969
0.84	15.87	0.88	16.5988
0.83	15.8958	0.87	16.6039
0.82	15.9032	0.86	16.6052
0.81	15.9146	0.85	16.6169
0.8	15.9214	0.84	16.6195
0.79	15.9274	0.83	16.6244
0.78	15.9312	0.82	16.6271
0.77	15.9407	0.81	16.6281
0.76	15.9515	0.8	16.6201
0.75	15.9572	0.79	16.6166
0.74	15.9793	0.78	16.6145
0.73	15.9719	0.77	16.6083
0.72	15.9949	0.76	16.6118
0.71	15.9946	0.75	16.6175
0.7	16.007	0.74	16.6177
0.69	16.0086	0.73	16.6151
0.68	16.0151	0.72	16.6197
0.67	16.0218	0.71	16.6181
0.66	16.0249	0.7	16.6146
0.65	16.0347	0.69	16.6049
0.64	16.0414	0.68	16.6041
0.63	16.0584	0.67	16.6061
0.62	16.0482	0.66	16.6075
0.61	16.0703	0.65	16.6087
0.6	16.0689	0.64	16.6197
0.59	16.0783	0.63	16.6213
0.58	16.0908	0.62	16.6212
0.57	16.1016	0.61	16.6259
0.56	16.1088	0.6	16.6308
0.55	16.1198	0.59	16.6313
0.54	16.1311	0.58	16.6398
0.53	16.1298	0.57	16.6478
0.52	16.1516	0.56	16.6498
0.51	16.1454	0.55	16.6591
0.5	16.1604	0.54	16.6709
0.49	16.1533	0.53	16.6745
0.48	16.1619	0.52	16.6705
0.47	16.1704	0.51	16.6734
0.46	16.1795	0.5	16.6697
0.45	16.1798	0.49	16.665
0.44	16.1947	0.48	16.6633
0.43	16.2055	0.47	16.6694
0.42	16.199	0.46	16.6687
0.41	16.2203	0.45	16.6638
0.4	16.2198	0.44	16.6618
0.39	16.2382	0.43	16.6681
0.38	16.2402	0.42	16.6727
0.37	16.2556	0.41	16.6657
0.36	16.2446	0.4	16.6712
0.35	16.2688	0.39	16.6799
0.34	16.258	0.38	16.6765
0.33	16.2776	0.37	16.6735
0.32	16.2725	0.36	16.6889
0.31	16.2853	0.35	16.6958
0.3	16.2868	0.34	16.6922
0.29	16.2912	0.33	16.6955
0.28	16.2966	0.32	16.6982
0.27	16.3117	0.31	16.6911
0.26	16.3244	0.3	16.6806
0.25	16.3204	0.29	16.6831
0.24	16.3396	0.28	16.6774
0.23	16.3313	0.27	16.6705
0.22	16.3421	0.26	16.6734
0.21	16.3498	0.25	16.6783
0.2	16.3564	0.24	16.6733
0.19	16.3699	0.23	16.6776
0.18	16.3729	0.22	16.6811
0.17	16.3818	0.21	16.6882
0.16	16.3814	0.2	16.6887
0.15	16.3966	0.19	16.6959
0.14	16.3901	0.18	16.6965
0.13	16.4117	0.17	16.7017
0.12	16.4059	0.16	16.6931
0.11	16.419	0.15	16.6933
0.1	16.4269	0.14	16.697
0.09	16.4363	0.13	16.7063
0.08	16.452	0.12	16.7048
0.07	16.4607	0.11	16.7109
0.06	16.4699	0.1	16.7198
0.05	16.4697	0.09	16.7194
0.04	16.4782	0.08	16.7123
0.03	16.4762	0.07	16.7186
0.02	16.4899	0.06	16.7274
0.01	16.4959	0.05	16.7264
0	16.5029	0.04	16.7207
-0.01	16.5193	0.03	16.7301
-0.02	16.5108	0.02	16.7331
-0.03	16.5257	0.01	16.7271
-0.04	16.5241	0	16.7245
-0.05	16.5359	-0.01	16.731
-0.06	16.531	-0.02	16.7262
-0.07	16.543	-0.03	16.7234
-0.08	16.5326	-0.04	16.7231
-0.09	16.5285	-0.05	16.7295
-0.1	16.5292	-0.06	16.7316
--	--	-0.07	16.7344
--	--	-0.08	16.7379
--	--	-0.09	16.74
--	--	-0.1	16.747
--	--	--	--
--	--	--	--
--	--	--	--
--	--	--	--
--	--	--	--
--	--	--	--
--	--	--	--
--	--	--	--
--	--	--	--
--	--	--	--
--	--	--	--
--	--	--	--
--	--	--	--
--	--	--	--
--	--	--	--
--	--	--	--
--	--	--	--
--	--	--	--
--	--	--	--
--	--	--	--
--	--	--	--
--	--	--	--
--	--	--	--
--	--	--	--
--	--	--	--
--	--	--	--
--	--	--	--
--	--	--	--
--	--	--	--
--	--	--	--
--	--	--	--
--	--	--	--
--	--	--	--
--	--	--	--
--	--	--	--
--	--	--	--
--	--	--	--
--	--	--	--
--	--	--	--
--	--	--	--
--	--	--	--
--	--	--	--
--	--	--	--
--	--	--	--
--	--	--	--
--	--	--	--
--	--	--	--
--	--	--	--
--	--	--	--
--	--	--	--
--	--	--	--
--	--
--	--
--	--
--	--
--	--
--	--
--	--
--	--
--	--
--	--
--	--
--	--
--	--

## Sheet: Figure2c
	control		GB
10	--	11	--
AM1.5G	16.5343	AM1.5G	16.8924
AM1.5D	14.3403	AM1.5D	14.655
AM 0	20.6396	AM 0	21.0751
Lambda(nm)	EQE (%)	Lambda(nm)	EQE (%)
300	1.85941	300	1.93417
310	10.0114	310	9.95264
320	33.403	320	33.0135
330	39.5141	330	38.9146
340	44.2311	340	43.2511
350	50.3594	350	49.7547
360	59.0461	360	58.7569
370	64.7408	370	64.6897
380	70.0422	380	70.5646
390	73.7678	390	74.7478
400	76.4643	400	77.6195
410	78.8835	410	80.1744
420	79.8495	420	81.0597
430	80.5878	430	82.398
440	81.6256	440	83.4723
450	82.2101	450	83.6769
460	83.5662	460	85.7327
470	83.4811	470	86.3559
480	85.0266	480	87.7982
490	86.2887	490	88.3253
500	87.0648	500	88.6004
510	88.1244	510	90.2356
520	88.6373	520	90.8402
530	88.2631	530	90.5756
540	88.2869	540	90.2291
550	88.394	550	89.9546
560	87.8199	560	89.8624
570	88.1978	570	89.7213
580	87.8721	580	89.7154
590	87.4119	590	89.354
600	87.6482	600	89.5895
610	86.7368	610	88.5693
620	85.4807	620	87.77
630	85.5418	630	87.0595
640	85.4806	640	87.1704
650	85.5905	650	86.9252
660	85.7817	660	87.2618
670	83.0004	670	84.4835
680	69.6087	680	71.269
690	38.4419	690	40.3066
700	12.6406	700	13.7085
710	3.28576	710	3.63829
720	0.85607	720	0.99708
730	0.25453	730	0.29612
740	0.12582	740	0.14103
750	0.1131	750	0.10102
760	0.07478	760	0.07729
770	0.0964	770	0.08436
780	0.10665	780	0.1067
790	0.06693	790	0.07581
800	0.05971	800	0.08155

## Sheet: Figre2d
	control		GB
1.23	-1.86008	1.28	-1.43163
1.22	0.8125	1.27	2.37811
1.21	2.72991	1.26	4.62919
1.2	4.74508	1.25	7.11265
1.19	6.49831	1.24	9.09291
1.18	8.04271	1.23	10.6884
1.17	9.40775	1.22	12.006
1.16	10.6084	1.21	13.0934
1.15	11.6545	1.2	13.9637
1.14	12.5533	1.19	14.6743
1.13	13.3191	1.18	15.2555
1.12	13.9763	1.17	15.7329
1.11	14.5292	1.16	16.1076
1.1	14.983	1.15	16.4323
1.09	15.357	1.14	16.6772
1.08	15.6719	1.13	16.8782
1.07	15.9146	1.12	17.0458
1.06	16.1114	1.11	17.1933
1.05	16.2722	1.1	17.2972
1.04	16.4106	1.09	17.3963
1.03	16.5051	1.08	17.4871
1.02	16.5938	1.07	17.5628
1.01	16.6655	1.06	17.6128
1	16.7304	1.05	17.6614
0.99	16.7775	1.04	17.6966
0.98	16.8235	1.03	17.725
0.97	16.8574	1.02	17.7312
0.96	16.8893	1.01	17.7425
0.95	16.9118	1	17.7555
0.94	16.9304	0.99	17.7642
0.93	16.954	0.98	17.7703
0.92	16.9755	0.97	17.7833
0.91	16.9881	0.96	17.7792
0.9	17.0043	0.95	17.7787
0.89	17.0174	0.94	17.7826
0.88	17.0296	0.93	17.7763
0.87	17.038	0.92	17.7665
0.86	17.0443	0.91	17.7765
0.85	17.0491	0.9	17.774
0.84	17.0613	0.89	17.7619
0.83	17.0624	0.88	17.7463
0.82	17.0636	0.87	17.7506
0.81	17.072	0.86	17.7501
0.8	17.0752	0.85	17.7483
0.79	17.0737	0.84	17.7538
0.78	17.0764	0.83	17.7581
0.77	17.0844	0.82	17.7529
0.76	17.0899	0.81	17.7446
0.75	17.0976	0.8	17.7363
0.74	17.1005	0.79	17.7325
0.73	17.1069	0.78	17.7473
0.72	17.1091	0.77	17.7585
0.71	17.1091	0.76	17.7606
0.7	17.1062	0.75	17.762
0.69	17.1146	0.74	17.7701
0.68	17.1187	0.73	17.7709
0.67	17.1184	0.72	17.7576
0.66	17.1208	0.71	17.7516
0.65	17.1259	0.7	17.7564
0.64	17.1258	0.69	17.7496
0.63	17.1238	0.68	17.7344
0.62	17.1313	0.67	17.734
0.61	17.1387	0.66	17.7405
0.6	17.1382	0.65	17.7341
0.59	17.145	0.64	17.727
0.58	17.1493	0.63	17.7269
0.57	17.1542	0.62	17.7368
0.56	17.1563	0.61	17.7412
0.55	17.1622	0.6	17.7394
0.54	17.1512	0.59	17.7479
0.53	17.1501	0.58	17.7497
0.52	17.1489	0.57	17.7455
0.51	17.1455	0.56	17.736
0.5	17.1455	0.55	17.7344
0.49	17.1577	0.54	17.7361
0.48	17.1667	0.53	17.7469
0.47	17.1767	0.52	17.7386
0.46	17.185	0.51	17.7461
0.45	17.2009	0.5	17.7641
0.44	17.2089	0.49	17.7577
0.43	17.209	0.48	17.7392
0.42	17.2059	0.47	17.7503
0.41	17.2152	0.46	17.7534
0.4	17.2175	0.45	17.7503
0.39	17.2108	0.44	17.7511
0.38	17.2178	0.43	17.7638
0.37	17.222	0.42	17.7528
0.36	17.2143	0.41	17.7398
0.35	17.2043	0.4	17.7303
0.34	17.2115	0.39	17.7331
0.33	17.2157	0.38	17.7245
0.32	17.2146	0.37	17.7211
0.31	17.2246	0.36	17.7159
0.3	17.2316	0.35	17.7146
0.29	17.2381	0.34	17.7143
0.28	17.2378	0.33	17.7199
0.27	17.2431	0.32	17.7128
0.26	17.2415	0.31	17.7187
0.25	17.2487	0.3	17.728
0.24	17.2449	0.29	17.7185
0.23	17.2393	0.28	17.709
0.22	17.2413	0.27	17.7286
0.21	17.2413	0.26	17.7273
0.2	17.2452	0.25	17.7135
0.19	17.25	0.24	17.7247
0.18	17.2592	0.23	17.7349
0.17	17.2623	0.22	17.719
0.16	17.268	0.21	17.7235
0.15	17.2637	0.2	17.7329
0.14	17.2668	0.19	17.72
0.13	17.2734	0.18	17.7183
0.12	17.277	0.17	17.7364
0.11	17.2821	0.16	17.743
0.1	17.285	0.15	17.7504
0.09	17.2872	0.14	17.765
0.08	17.2843	0.13	17.773
0.07	17.2786	0.12	17.7677
0.06	17.2698	0.11	17.7648
0.05	17.2662	0.1	17.7698
0.04	17.2683	0.09	17.7694
0.03	17.2634	0.08	17.7621
0.02	17.2656	0.07	17.7683
0.01	17.2753	0.06	17.7747
0	17.2827	0.05	17.7612
-0.01	17.2869	0.04	17.7632
-0.02	17.2936	0.03	17.7785
-0.03	17.2986	0.02	17.7768
-0.04	17.301	0.01	17.7784
-0.05	17.3011	0	17.791
-0.06	17.2926	-0.01	17.7914
-0.07	17.2999	-0.02	17.7821
-0.08	17.3075	-0.03	17.7915
-0.09	17.3186	-0.04	17.7897
-0.1	17.3334	-0.05	17.7849
--	--	-0.06	17.7904
--	--	-0.07	17.7951
--	--	-0.08	17.8003
--	--	-0.09	17.79
--	--	-0.1	17.8002
--	--	--	--
--	--	--	--
--	--	--	--
--	--	--	--
--	--	--	--
--	--	--	--
--	--	--	--
--	--	--	--
--	--	--	--
--	--	--	--
--	--	--	--
--	--	--	--
--	--	--	--
--	--	--	--
--	--	--	--
--	--	--	--
--	--	--	--
--	--	--	--
--	--	--	--
--	--	--	--
--	--	--	--
--	--	--	--
--	--	--	--
--	--	--	--
--	--	--	--
--	--	--	--
--	--	--	--
--	--	--	--
--	--	--	--
--	--	--	--
--	--	--	--
--	--	--	--
--	--	--	--
--	--	--	--
--	--	--	--
--	--	--	--
--	--	--	--
--	--	--	--
--	--	--	--
--	--	--	--
--	--	--	--
--	--	--	--
--	--	--	--
--	--	--	--
--	--	--	--
--	--	--	--
--	--	--	--
--	--	--	--
--	--	--	--
--	--	--	--
--	--	--	--
--	--	--	--
--	--	--	--
--	--	--	--
--	--	--	--
--	--	--	--
--	--	--	--
--	--	--	--
--	--	--	--
--	--	--	--
--	--	--	--
--	--	--	--
--	--	--	--
--	--	--	--
		--	--
		--	--
		--	--
		--	--
		--	--
		--	--
		--	--
		--	--
		--	--
		--	--
		--	--
		--	--
		--

## Sheet: Figure2e
	control	GB	control	GB
146.08	32714.6	34765.5	146946	148607
145.98	33078.9	34906.7	147381	148725
145.88	33074.6	35061.9	147147	148853
145.78	33715	35235.6	147709	148999
145.68	33852.5	35427.5	147738	149160
145.58	33778.3	35643.9	147428	149343
145.48	33701.9	35890.7	147011	149553
145.38	33400.6	36173.5	146949	149797
145.28	33267.2	36500.6	146919	150078
145.18	33578.3	36879.9	147111	150404
145.08	33928.5	37320.5	147303	150785
144.98	33474.4	37836.6	147298	151234
144.88	33724.8	38451.6	147731	151770
144.78	34033.2	39187.4	147758	152416
144.68	34617.7	40079	148995	153210
144.58	35148.4	41176.2	149488	154201
144.48	36512.2	42557.8	151030	155481
144.38	39144.2	44343.3	153591	157177
144.28	41526.4	46724.9	156525	159487
144.18	46514.3	50011.8	162367	162691
144.08	52842.2	54636.6	168547	167135
143.98	61572.3	61183.2	177521	173224
143.88	73861	70314.7	187348	181308
143.78	87761.5	82633.2	197861	191521
143.68	103847	98343.9	206664	203348
143.58	118277	116449	213445	214876
143.48	128796	133359	217192	222336
143.38	134821	142417	216376	221977
143.28	132900	138334	212800	213823
143.18	124628	123269	204488	201654
143.08	111242	104188	194261	189280
142.98	98272.7	86351.8	184609	178630
142.88	83391.8	71808.2	175784	170213
142.78	70322.2	60782.8	169252	163886
142.68	59509.5	52781.5	163245	159273
142.58	51696.1	47116.8	157473	155966
142.48	45561.2	43127.9	154340	153600
142.38	41307.1	40289.3	151050	151882
142.28	37998.1	38218.4	149179	150608
142.18	35907.9	36664.5	148124	149639
142.08	33716.7	35465.9	147583	148884
141.98	32685	34526.1	147034	148285
141.88	31224.4	33777.4	146519	147806
141.78	30482.8	33180.6	146144	147423
141.68	29707.2	32703.2	145637	147118
141.58	29806.4	32324.8	146060	146879
141.48	28568.8	32025.3	145038	146692
141.38	27943.2	31800.6	144894	146559
141.28	27529.8	31639.2	144305	146470
141.18	27570.1	31534.1	144532	146424
141.08	26909.5	31479	142930	146416
140.98	26315.5	31475.5	142672	146454
140.88	26376.7	31522.6	142313	146533
140.78	26485.8	31617.5	141948	146654
140.68	26364.1	31762.1	141954	146821
140.58	25760.6	31961.6	142260	147037
140.48	26277	32224.4	142369	147306
140.38	26277.4	32552.3	141941	147640
140.28	26426.3	32958.8	142040	148051
140.18	26191.9	33457.2	142930	148553
140.08	27041.6	34068.5	142599	149164
139.98	27236	34811.9	143065	149920
139.88	27782.8	35725.1	143849	150858
139.78	28457.9	36854.6	144958	152043
139.68	29152.4	38270.2	146406	153574
139.58	30660.5	40080.6	148707	155606
139.48	34356.7	42455.5	152340	158376
139.38	39112.2	45659.9	157482	162219
139.28	45601	50117.1	165749	167581
139.18	56091.7	56433	175591	174974
139.08	69692.9	65383.2	186978	184905
138.98	86616.1	77852.3	201325	197676
138.88	106152	94596.1	215325	212928
138.78	126358	115755	227172	228786
138.68	143382	139675	235935	240907
138.58	157163	161008	237612	243790
138.48	159894	170694	232153	235615
138.38	154384	162821	223839	220361
138.28	142474	141624	212438	203520
138.18	123810	116377	199382	188429
138.08	103635	93389.3	186129	176226
137.98	84996	74891.8	175711	166912
137.88	69172.1	60968.4	167304	160048
137.78	57911.8	50892.7	160345	155083
137.68	47941.8	43744.1	155713	151505
137.58	42057.5	38687.3	151670	148893
137.48	36091.7	35044.1	148504	146941
137.38	32690.2	32352.3	147033	145442
137.28	30285.6	30293.1	145443	144252
137.18	29024.8	28670.3	144418	143289
137.08	27218.3	27358	144089	142493
136.98	26493.7	26281.3	143846	141824
136.88	26116.5	25382.5	143535	141255
136.78	25559.4	24622.1	142910	140766
136.68	24053.9	23973.7	142616	140344
136.58	23979.3	23421.5	142022	139976
136.48	22590.6	22941.6	140752	139655
136.38	22020.2	22528.6	140360	139376
136.28	21365.7	22167.9	139250	139131
136.18	20757.4	21852.1	138456	138917
136.08	20089.9	21574.5	137615	138729
135.98	19435.7	21330.2	137569	138564
135.88	19593	21114.8	137676	138416
135.78	20003.1	20920.4	136821	138282
135.68	19222.8	20742.6	136858	138164
135.58	19017.5	20585.5	136596	138057
135.48	18895.1	20443.8	136628	137960
135.38	18853.9	20315.3	136105	137872
135.28	18172.4	20198.1	136116	137794
135.18	18200.7	20094.4	136288	137723
135.08	18311.4	19999.2	136423	137656

## Sheet: Figure2f
0		5	--
			--
5	15.8744	5	1859.31
5.02968	-136.876	5.02968	1888.36
5.05935	-26.6336	5.05935	1750.41
5.08903	-112.384	5.08903	1993.46
5.1187	30.8584	5.1187	1840.5
5.14838	-73.8922	5.14838	1955.56
5.17806	27.3572	5.17806	1972.61
5.20773	-27.4003	5.20773	1926.65
5.23741	-57.1508	5.23741	1965.71
5.26708	-35.9083	5.26708	1987.75
5.29676	0.34113	5.29676	1923.81
5.32644	-43.4095	5.32644	2036.86
5.35611	-158.167	5.35611	2067.9
5.38579	-0.91748	5.38579	2050.96
5.41546	-134.675	5.41546	2000
5.44514	-44.4255	5.44514	1969.1
5.47481	-89.1829	5.47481	2031.19
5.50449	67.0665	5.50449	2027.28
5.53417	21.3159	5.53417	1966.38
5.56384	-34.4415	5.56384	2017.47
5.59352	-90.1921	5.59352	2118.57
5.62319	-33.9495	5.62319	2101.66
5.65287	-77.7001	5.65287	2037.76
5.68255	-32.4507	5.68255	1969.85
5.71222	12.7919	5.71222	1938.95
5.7419	66.0413	5.7419	1978.04
5.77157	-113.716	5.77157	2010.13
5.80125	-62.4667	5.80125	2132.23
5.83093	-52.2174	5.83093	1988.33
5.8606	-6.97477	5.8606	2009.42
5.89028	87.2746	5.89028	2122.51
5.91995	-46.4828	5.91995	2117.61
5.94963	-99.2334	5.94963	1977.7
5.97931	-100.984	5.97931	1989.8
6.00898	24.2586	6.00898	1943.89
6.03866	0.50801	6.03866	2017.99
6.06833	-65.2494	6.06833	1972.08
6.09801	0	6.09801	2053.18
6.12768	-7.23302	6.12768	1993.27
6.15736	37.5393	6.15736	1894.36
6.18704	-37.6884	6.18704	1951.46
6.21671	19.0785	6.21671	2038.55
6.24639	28.8508	6.24639	1990.65
6.27606	-14.3822	6.27606	1984.74
6.30574	144.39	6.30574	2026.84
6.33542	29.1624	6.33542	1989.58
6.36509	-98.0706	6.36509	1988.56
6.39477	-14.2983	6.39477	1901.54
6.42444	57.4686	6.42444	1969.52
6.45412	28.2409	6.45412	2003.5
6.4838	-82.9868	6.4838	1971.48
6.51347	-59.2198	6.51347	1954.46
6.54315	-8.4475	6.54315	1985.45
6.57282	9.31947	6.57282	1973.42
6.6025	25.0918	6.6025	1957.41
6.63218	-40.1359	6.63218	2028.39
6.66185	4.63103	6.66185	2015.37
6.69153	-68.5967	6.69153	2029.35
6.7212	-80.8297	6.7212	1807.33
6.75088	-39.0574	6.75088	2041.31
6.78055	66.7096	6.78055	1903.29
6.81023	-75.5181	6.81023	1956.27
6.83991	8.25416	6.83991	1874.26
6.86958	-33.9789	6.86958	1896.23
6.89926	-54.2066	6.89926	1894.22
6.92893	-4.43959	6.92893	1841.2
6.95861	-15.6673	6.95861	1923.18
6.98829	-10.895	6.98829	1894.16
7.01796	-5.12803	7.01796	1923.14
7.04764	-21.3557	7.04764	2051.12
7.07731	108.411	7.07731	1952.1
7.10699	-16.8165	7.10699	1888.08
7.13667	121.956	7.13667	1937.07
7.16634	69.7228	7.16634	1958.04
7.19602	-7.50491	7.19602	1948.03
7.22569	7.26207	7.22569	2084.01
7.25537	-66.9656	7.25537	1954.99
7.28505	49.8066	7.28505	1896.97
7.31472	16.5736	7.31472	1956.95
7.3444	98.3459	7.3444	1950.93
7.37407	-34.8871	7.37407	1900.42
7.40375	-72.1148	7.40375	1868.14
7.43342	-56.3478	7.43342	1930.85
7.4631	10.4245	7.4631	1960.56
7.49278	-2.80324	7.49278	1863.28
7.52245	-15.0363	7.52245	1894.99
7.55213	-12.264	7.55213	1853.71
7.5818	-36.497	7.5818	1986.42
7.61148	-19.7247	7.61148	2015.14
7.64116	130.048	7.64116	1987.85
7.67083	-71.4634	7.67083	1914.57
7.70051	9.42738	7.70051	1886.28
7.73018	28.3142	7.73018	1930.99
7.75986	26.205	7.75986	1856.71
7.78954	-23.9042	7.78954	1934.43
7.81921	-28.0174	7.81921	1953.14
7.84889	-20.1266	7.84889	1865.85
7.87856	-80.2397	7.87856	1928.57
7.90824	-23.3489	7.90824	1881.28
7.93792	24.5419	7.93792	1963
7.96759	-109.571	7.96759	1889.71
7.99727	14.3195	7.99727	1894.43
8.02694	-16.7937	8.02694	1901.14
8.05662	-65.9028	8.05662	1924.86
8.0863	-36.012	8.0863	1946.57
8.11597	-97.1252	8.11597	1932.28
8.14565	-107.234	8.14565	2000
8.17532	-2.34758	8.17532	1901.03
8.205	-148.457	8.205	1941.07
8.23467	-52.5699	8.23467	1915.1
8.26435	-104.679	8.26435	1945.14
8.29403	-40.7883	8.29403	1933.18
8.3237	-130.901	8.3237	1921.22
8.35338	-73.0107	8.35338	1904.25
8.38305	-12.1239	8.38305	1953.29
8.41273	-137.233	8.41273	1974.33
8.44241	-44.3422	8.44241	1913.36
8.47208	-108.455	8.47208	1950.4
8.50176	-136.565	8.50176	1890.44
8.53143	-110.678	8.53143	1941.47
8.56111	-112.787	8.56111	1909.51
8.59079	-108.896	8.59079	2044.55
8.62046	-71.0093	8.62046	1986.58
8.65014	-128.119	8.65014	2008.62
8.67981	-100.232	8.67981	1947.65
8.70949	-46.3409	8.70949	1977.69
8.73917	-112.45	8.73917	1922.73
8.76884	-143.563	8.76884	2017.76
8.79852	-90.6725	8.79852	2011.8
8.82819	-174.786	8.82819	1996.83
8.85787	-129.895	8.85787	2019.87
8.88754	-114.008	8.88754	2063.91
8.91722	-155.117	8.91722	1974.94
8.9469	-75.2264	8.9469	2069.7
8.97657	-23.3396	8.97657	2045.74
9.00625	-101.449	9.00625	1970.78
9.03592	-66.5619	9.03592	2037.82
9.0656	-101.671	9.0656	1986.86
9.09528	-118.78	9.09528	2055.9
9.12495	-64.8935	9.12495	2016.94
9.15463	-48.0027	9.15463	2054.99
9.1843	-54.1159	9.1843	2007.03
9.21398	-80.225	9.21398	2006.07
9.24366	-52.3342	9.24366	2000.11
9.27333	-102.447	9.27333	2013.15
9.30301	-16.5566	9.30301	1997.19
9.33268	-79.6698	9.33268	1983.23
9.36236	-31.779	9.36236	1951.27
9.39204	19.1119	9.39204	2006.32
9.42171	2.99866	9.42171	1971.36
9.45139	-74.1105	9.45139	1949.4
9.48106	-23.2237	9.48106	1968.44
9.51074	-27.3329	9.51074	1992.48
9.54041	-2.44608	9.54041	1977.52
9.57009	-11.5553	9.57009	1960.56
9.59977	-48.6644	9.59977	1968.61
9.62944	-31.7776	9.62944	1955.65
9.65912	17.1132	9.65912	1947.69
9.68879	0	9.68879	1985.73
9.71847	-26.2338	9.71847	1960.77
9.74815	2.53245	9.74815	1923.81
9.77782	30.2974	9.77782	1984.85
9.8075	32.0636	9.8075	1963.89
9.83717	-17.1714	9.83717	1985.93
9.86685	24.5948	9.86685	2029.98
9.89653	-81.639	9.89653	1983.02
9.9262	-35.874	9.9262	1947.06
9.95588	-37.1078	9.95588	2011.1
9.98555	1.65717	9.98555	1976.14
10.0152	-29.5804	10.0152	1944.18
10.0449	-27.8117	10.0449	1965.22
10.0746	-56.0429	10.0746	1954.27
10.1043	-27.2741	10.1043	1967.32
10.1339	-90.5181	10.1339	1920.34
10.1636	-32.7493	10.1636	2000.39
10.1933	-73.9805	10.1933	1954.43
10.223	-43.2118	10.223	1970.48
10.2526	-33.4557	10.2526	1896.51
10.2823	-66.6869	10.2823	2003.55
10.312	-118.918	10.312	1974.6
10.3417	-6.14941	10.3417	1964.65
10.3713	-21.3933	10.3713	1964.67
10.401	-107.625	10.401	2009.72
10.4307	-40.8558	10.4307	1917.76
10.4604	-36.087	10.4604	1976.81
10.49	-14.331	10.49	2019.84
10.5197	-39.5622	10.5197	1967.88
10.5494	-80.7935	10.5494	2027.93
10.5791	-11.0247	10.5791	1975.97
10.6087	-73.2686	10.6087	2000
10.6384	-69.4999	10.6384	2038.13
10.6681	-45.7311	10.6681	2013.27
10.6978	3.03767	10.6978	2015.4
10.7275	-73.1936	10.7275	1966.53
10.7571	-70.4375	10.7571	2012.66
10.7868	-91.6687	10.7868	2002.8
10.8165	13.1	10.8165	2005.93
10.8462	-75.1312	10.8462	2044.06
10.8758	-100.375	10.8758	1994.19
10.9055	-16.6064	10.9055	1988.33
10.9352	22.1624	10.9352	2051.46
10.9649	-13.0688	10.9649	1999.59
10.9945	22.6872	10.9945	2022.72
11.0242	-31.544	11.0242	1965.86
11.0539	-6.19934	11.0539	1968.99
11.0836	-7.17913	11.0836	2010.12
11.1132	15.8444	11.1132	1936.25
11.1429	15.8646	11.1429	1928.39
11.1726	-17.1152	11.1726	2019.52
11.2023	-11.095	11.2023	1953.65
11.2319	-23.0715	11.2319	1983.78
11.2616	34.9487	11.2616	2048.92
11.2913	-4.03104	11.2913	1995.05
11.321	25.9892	11.321	2001.18
11.3506	30.0127	11.3506	1998.31
11.3803	-68.9671	11.3803	2026.45
11.41	-16.9469	11.41	1971.58
11.4397	-18.9267	11.4397	2001.71
11.4693	-26.9032	11.4693	2015.84
11.499	-43.8829	11.499	1973.98
11.5287	-25.8627	11.5287	1979.11
11.5584	-25.8425	11.5584	2025.24
11.5881	30.1777	11.5881	1981.38
11.6177	-9.79879	11.6177	1981.51
11.6474	-22.7786	11.6474	1955.64
11.6771	-25.7584	11.6771	1984.77
11.7068	-37.7381	11.7068	2027.91
11.7364	-28.7146	11.7364	1950.04
11.7661	12.3056	11.7661	2013.17
11.7958	19.3258	11.7958	2014.3
11.8255	-13.654	11.8255	1948.44
11.8551	-49.6305	11.8551	1989.57
11.8848	-21.6103	11.8848	1999.7
11.9145	-32.5901	11.9145	1985.83
11.9442	-18.5698	11.9442	2008.97
11.9738	-40.5463	11.9738	1960.1
12.0035	-97.5261	12.0035	2026.23
12.0332	-53.5059	12.0332	2012.36
12.0629	-38.4857	12.0629	1978.5
12.0925	-33.4622	12.0925	2002.63
12.1222	9.55803	12.1222	1951.76
12.1519	42.5782	12.1519	2031.89
12.1816	5.59846	12.1816	2005.03
12.2112	28.622	12.2112	2012.16
12.2409	14.6422	12.2409	2014.29
12.2706	0.6624	12.2706	2030.42
12.3003	50.6826	12.3003	1995.56
12.33	156.703	12.33	2087.69
12.3596	60.7263	12.3596	2014.82
12.3893	179.747	12.3893	2056.95
12.419	217.767	12.419	2059.09
12.4487	249.787	12.4487	2048.22
12.4783	388.81	12.4783	2145.35
12.508	409.831	12.508	2115.48
12.5377	473.851	12.5377	2121.62
12.5674	559.871	12.5674	2068.75
12.597	475.895	12.597	2130.88
12.6267	382.915	12.6267	2050.01
12.6564	338.935	12.6564	2091.15
12.6861	202.955	12.6861	2029.28
12.7157	157.979	12.7157	2057.41
12.7454	128.999	12.7454	2043.54
12.7751	16.0192	12.7751	2080.68
12.8048	125.039	12.8048	2091.81
12.8344	72.063	12.8344	2080.94
12.8641	-9.91684	12.8641	2020.07
12.8938	-1.89662	12.8938	2028.21
12.9235	12.1236	12.9235	1958.34
12.9531	18.1471	12.9531	1965.47
12.9828	-35.8327	12.9828	1981.6
13.0125	-43.8125	13.0125	2038.74
13.0422	-42.7923	13.0422	1984.87
13.0718	14.2313	13.0718	2000
13.1015	-28.7485	13.1015	1915.57
13.1312	-8.72832	13.1312	1980.13
13.1609	-12.7081	13.1609	1957.7
13.1906	-20.6879	13.1906	2030.27
13.2202	43.3356	13.2202	2003.83
13.2499	-27.6442	13.2499	1947.4
13.2796	-1.62395	13.2796	2007.96
13.3093	-4.60374	13.3093	1970.53
13.3389	-28.5802	13.3389	2037.09
13.3686	-11.56	13.3686	1986.66
13.3983	-44.5398	13.3983	1962.23
13.428	20.4804	13.428	1974.79
13.4576	-42.4961	13.4576	1959.35
13.4873	50.5241	13.4873	1983.92
13.517	-15.4556	13.517	1972.49
13.5467	-47.8463	13.5467	2009.05
13.5763	27.9511	13.5763	1950.62
13.606	9.74789	13.606	1995.18
13.6357	12.5447	13.6357	2036.75
13.6654	11.3414	13.6654	2046.32
13.695	-3.86114	13.695	1993.88
13.7247	17.9356	13.7247	1965.45
13.7544	-16.2676	13.7544	2053.01
13.7841	54.5292	13.7841	2010.58
13.8137	-32.6734	13.8137	2068.14
13.8434	-10.8766	13.8434	2038.71
13.8731	31.9201	13.8731	2078.27
13.9028	49.7169	13.9028	2047.84
13.9325	-4.48636	13.9325	2074.41
13.9621	117.311	13.9621	2164.97
13.9918	12.1078	13.9918	2140.54
14.0215	66.9046	14.0215	2243.1
14.0512	131.701	14.0512	2443.67
14.0808	280.499	14.0808	2781.23
14.1105	394.296	14.1105	3371.8
14.1402	757.092	14.1402	4509.37
14.1699	1012.89	14.1699	5770.93
14.1995	1062.69	14.1995	6628.49
14.2292	595.483	14.2292	4854.06
14.2589	232.28	14.2589	3530.63
14.2886	184.077	14.2886	2615.19
14.3182	28.8743	14.3182	2328.76
14.3479	58.6711	14.3479	2224.32
14.3776	49.4678	14.3776	2130.89
14.4073	34.2646	14.4073	2150.46
14.4369	12.062	14.4369	2068.02
14.4666	46.8588	14.4666	2074.59
14.4963	-95.3444	14.4963	2018.15
14.526	51.4523	14.526	1987.72
14.5556	-27.7503	14.5556	2004.28
14.5853	42.0465	14.5853	1968.85
14.615	-10.1567	14.615	1983.41
14.6447	58.64	14.6447	1976.98
14.6743	-9.56251	14.6743	1982.54
14.704	-2.76575	14.704	2003.11
14.7337	-6.96899	14.7337	1959.68
14.7634	-38.1722	14.7634	2018.24
14.7931	53.6245	14.7931	1992.81
14.8227	-0.57802	14.8227	2058.37
14.8524	-17.7813	14.8524	1975.94
14.8821	54.0155	14.8821	1997.51
14.9118	39.8123	14.9118	1989.07
14.9414	-26.3903	14.9414	1974.63
14.9711	-16.5935	14.9711	1994.2
15.0008	24.2032	15.0008	2035.77
15.0305	0	15.0305	1980.34
15.0601	42.2317	15.0601	1936.9
15.0898	-4.53921	15.0898	1976.46
15.1195	-15.3101	15.1195	2047.03
15.1492	22.919	15.1492	2014.6
15.1788	33.1507	15.1788	2018.16
15.2085	57.3798	15.2085	2014.73
15.2382	-20.3911	15.2382	2046.29
15.2679	-26.162	15.2679	1980.86
15.2975	9.06967	15.2975	2013.42
15.3272	25.2988	15.3272	1988.99
15.3569	26.5279	15.3569	2007.55
15.3866	-8.24303	15.3866	1972.12
15.4162	62.9887	15.4162	2060.68
15.4459	1.21776	15.4459	1993.25
15.4756	-38.5531	15.4756	1985.82
15.5053	71.676	15.5053	2043.38
15.5349	38.9076	15.5349	1969.95
15.5646	-60.8633	15.5646	2011.51
15.5943	50.3659	15.5943	1993.08
15.624	27.595	15.624	1959.65
15.6537	-7.17596	15.6537	2024.21
15.6833	-16.9443	15.6833	1991.77
15.713	-16.7152	15.713	1951.34
15.7427	-50.4861	15.7427	2005.91
15.7724	-21.257	15.7724	2003.48
15.802	3.97473	15.802	2001.04
15.8317	7.20383	15.8317	1982.6
15.8614	41.4329	15.8614	1988.17
15.8911	-32.338	15.8911	1951.74
15.9207	-17.1063	15.9207	1989.3
15.9504	5.12281	15.9504	1992.87
15.9801	4.35191	15.9801	1977.43
16.0098	-6.41899	16.0098	2000
16.0394	-7.1873	16.0394	1977.84
16.0691	-10.9582	16.0691	2013.68
16.0988	-1.7291	16.0988	1981.52
16.1285	13.5	16.1285	2053.36
16.1581	-24.2683	16.1581	2006.21
16.1878	-38.0392	16.1878	2004.04
16.2175	-2.81011	16.2175	2033.88
16.2472	30.419	16.2472	1964.72
16.2768	39.6507	16.2768	1947.57
16.3065	-32.1202	16.3065	1993.41
16.3362	19.1089	16.3362	2013.25
16.3659	-27.662	16.3659	1972.09
16.3956	-64.4329	16.3956	1961.93
16.4252	35.7988	16.4252	1985.77
16.4549	19.0279	16.4549	2004.61
16.4846	-68.743	16.4846	1956.45
16.5143	48.4861	16.5143	1946.29
16.5439	-40.2822	16.5439	2016.13
16.5736	-19.0531	16.5736	2010.97
16.6033	-30.824	16.6033	2017.81
16.633	-46.5949	16.633	1975.65
16.6626	-63.3633	16.6626	1931.49
16.6923	54.8659	16.6923	1982.33
16.722	-56.9051	16.722	1996.17
16.7517	7.32404	16.7517	1964.01
16.7813	-6.44426	16.7813	2012.85
16.811	-11.2152	16.811	1949.69
16.8407	-47.9861	16.8407	2019.53
16.8704	-34.757	16.8704	1920.37
16.9	26.4747	16.9	1994.22
16.9297	-28.2962	16.9297	1988.06
16.9594	-1.06708	16.9594	1994.9
16.9891	-21.838	16.9891	2014.73
17.0187	-38.6063	17.0187	1927.58
17.0484	-54.3772	17.0484	1984.42
17.0781	-16.1481	17.0781	2028.26
17.1078	-5.91899	17.1078	1973.1
17.1374	-14.6873	17.1374	1973.94
17.1671	-46.4582	17.1671	1953.78
17.1968	-63.2291	17.1968	1930.62
17.2265	0	17.2265	1947.46
17.2562	-16.0572	17.2562	1922.3
17.2858	-6.11755	17.2858	1918.54
17.3155	26.8253	17.3155	1967.9
17.3452	-2.23193	17.3452	1965.26
17.3749	-15.2891	17.3749	1976.63
17.4045	-18.3495	17.4045	1949.99
17.4342	-31.4067	17.4342	1968.35
17.4639	-36.4639	17.4639	1986.71
17.4936	5.47895	17.4936	1969.07
17.5232	-74.5814	17.5232	1922.43
17.5529	-98.6386	17.5529	1965.79
17.5826	-28.6958	17.5826	1935.16
17.6123	10.247	17.6123	1970.52
17.6419	-50.8133	17.6419	1983.88
17.6716	-9.87053	17.6716	1970.24
17.7013	-18.9277	17.7013	1966.6
17.731	50.0151	17.731	1966.96
17.7606	-29.0453	17.7606	1921.32
17.7903	-40.1025	17.7903	2003.69
17.82	-33.1596	17.82	1993.05
17.8497	6.78316	17.8497	1981.41
17.8793	-32.2772	17.8793	2041.77
17.909	-5.33439	17.909	1970.13
17.9387	-52.3916	17.9387	2015.49
17.9684	-23.4488	17.9684	2021.85
17.9981	11.494	17.9981	1967.22
18.0277	-26.5663	18.0277	1967.58
18.0574	3.37649	18.0574	1958.94
18.0871	-26.6807	18.0871	1980.3
18.1168	15.2621	18.1168	2012.66
18.1464	51.2017	18.1464	2022.02
18.1761	-6.85544	18.1761	2026.38
18.2058	71.0874	18.2058	2035.75
18.2355	2.03018	18.2355	2000.11
18.2651	15.9698	18.2651	2034.47
18.2948	-4.08737	18.2948	2060.83
18.3245	5.85544	18.3245	1993.19
18.3542	33.7983	18.3542	1992.55
18.3838	60.7379	18.3838	2002.91
18.4135	-70.3193	18.4135	2025.28
18.4432	-13.3765	18.4432	2022.64
18.4729	-5.43368	18.4729	2000
18.5025	43.506	18.5025	1979.27
18.5322	23.4488	18.5322	2012.53
18.5619	17.3916	18.5619	1972.8
18.5916	39.3344	18.5916	1979.06
18.6212	-63.726	18.6212	2026.33
18.6509	31.2168	18.6509	2005.59
18.6806	-54.8404	18.6806	2012.86
18.7103	16.1025	18.7103	2014.12
18.7399	-20.9579	18.7399	2015.39
18.7696	-23.0151	18.7696	2068.65
18.7993	13.9277	18.7993	2003.92
18.829	15.8705	18.829	1989.18
18.8587	28.8133	18.8587	2004.45
18.8883	-19.247	18.8883	2013.72
18.918	6.69579	18.918	1972.98
18.9477	39.6386	18.9477	2031.25
18.9774	7.58141	18.9774	2047.51
19.007	0.52105	19.007	2012.78
19.0367	48.4639	19.0367	2005.04
19.0664	-22.5933	19.0664	2019.31
19.0961	29.3495	19.0961	1981.57
19.1257	-29.7109	19.1257	1995.84
19.1554	1.23193	19.1554	2054.1
19.1851	25.1747	19.1851	1990.37
19.2148	-20.8824	19.2148	2007.63
19.2444	13.0572	19.2444	1998.9
19.2741	0	19.2741	2017.16
19.3038	-38.7009	19.3038	2009.43
19.3335	-21.4017	19.3335	2050.69
19.3631	-28.1036	19.3631	1983.96
19.3928	20.1955	19.3928	1987.23
19.4225	-57.5053	19.4225	2025.49
19.4522	53.7938	19.4522	1996.75
19.4818	19.0919	19.4818	1982.02
19.5115	-19.609	19.5115	2014.29
19.5412	65.6902	19.5412	1972.55
19.5709	-5.01069	19.5709	1991.82
19.6005	48.2874	19.6005	2018.08
19.6302	58.5866	19.6302	1977.35
19.6599	43.8857	19.6599	2045.61
19.6896	31.1848	19.6896	2003.88
19.7193	-86.516	19.7193	2007.14
19.7489	-22.2179	19.7489	2005.41
19.7786	-43.9188	19.7786	2055.67
19.8083	-24.6196	19.8083	2040.94
19.838	32.6795	19.838	2007.2
19.8676	32.9776	19.8676	2029.47
19.8973	79.2768	19.8973	2052.74
19.927	60.5759	19.927	2043
19.9567	42.875	19.9567	2098.26
19.9863	14.1731	19.9863	2117.53
20.016	78.4723	20.016	2109.8
20.0457	34.7714	20.0457	2214.06
20.0754	180.071	20.0754	2386.33
20.105	342.369	20.105	2691.59
20.1347	747.668	20.1347	3297.86
20.1644	1192.97	20.1644	3812.12
20.1941	1066.27	20.1941	4024.39
20.2237	735.564	20.2237	3709.65
20.2534	326.863	20.2534	3005.92
20.2831	147.162	20.2831	2572.18
20.3128	106.462	20.3128	2316.45
20.3424	90.7597	20.3424	2161.72
20.3721	14.0588	20.3721	2073.98
20.4018	48.358	20.4018	2082.25
20.4315	33.6571	20.4315	2077.51
20.4612	-22.0438	20.4612	2051.77
20.4908	-0.74564	20.4908	1955.04
20.5205	-12.4465	20.5205	2034.31
20.5502	57.8526	20.5502	1958.57
20.5799	3.15176	20.5799	2014.84
20.6095	-36.5501	20.6095	2005.1
20.6392	-13.251	20.6392	1980.37
20.6689	-11.9519	20.6689	1994.63
20.6986	-26.6527	20.6986	2038.9
20.7282	41.6454	20.7282	2019.16
20.7579	-25.0555	20.7579	2049.43
20.7876	24.2437	20.7876	2038.69
20.8173	9.5428	20.8173	2022.96
20.8469	-78.1591	20.8469	2058.23
20.8766	2.14006	20.8766	2030.49
20.9063	3.43919	20.9063	2008.75
20.936	38.7383	20.936	2037.02
20.9656	1.03645	20.9656	1987.29
20.9953	-18.6644	20.9953	2023.55
21.025	2.63471	21.025	2071.82
21.0547	-34.0662	21.0547	2057.08
21.0843	10.232	21.0843	2101.35
21.114	39.5311	21.114	2097.61
21.1437	33.8302	21.1437	2074.88
21.1734	13.1294	21.1734	2101.14
21.203	-38.5725	21.203	2105.41
21.2327	12.7266	21.2327	2077.67
21.2624	29.0258	21.2624	2064.94
21.2921	-14.6751	21.2921	2013.2
21.3218	-7.37598	21.3218	2115.47
21.3514	48.9222	21.3514	2036.74
21.3811	0.32523	21.3811	2000
21.4108	4.10677	21.4108	2016.08
21.4405	-39.1117	21.4405	2073.17
21.4701	-8.33278	21.4701	2042.26
21.4998	-30.5512	21.4998	2026.34
21.5295	12.2303	21.5295	1985.42
21.5592	-86.9882	21.5592	2023.51
21.5888	-92.2093	21.5888	2065.6
21.6185	-28.4277	21.6185	2029.68
21.6482	-1.64619	21.6482	1957.77
21.6779	-34.8646	21.6779	2032.85
21.7075	-31.0857	21.7075	2009.94
21.7372	13.6958	21.7372	2023.02
21.7669	26.4773	21.7669	2043.11
21.7966	-39.7411	21.7966	2020.19
21.8262	-60.9622	21.8262	2021.28
21.8559	-13.1807	21.8559	1991.36
21.8856	35.6009	21.8856	2001.45
21.9153	-61.6176	21.9153	2008.53
21.9449	-32.8387	21.9449	2013.62
21.9746	3.94284	21.9746	1987.7
22.0043	-4.27562	22.0043	2014.79
22.034	-20.4941	22.034	2007.87
22.0637	-14.7126	22.0637	2007.96
22.0933	-69.9336	22.0933	2037.04
22.123	-44.1521	22.123	1986.13
22.1527	-26.3706	22.1527	1989.21
22.1824	-42.589	22.1824	1967.3
22.212	-28.8101	22.212	2008.38
22.2417	-31.0286	22.2417	1974.47
22.2714	-25.247	22.2714	2028.55
22.3011	-3.4655	22.3011	2023.64
22.3307	-12.6866	22.3307	2047.72
22.3604	27.0949	22.3604	2030.81
22.3901	-20.1235	22.3901	1996.89
22.4198	25.658	22.4198	2010.98
22.4494	26.4369	22.4494	1977.07
22.4791	-33.7815	22.4791	2034.15
22.5088	0	22.5088	2018.23
22.5385	-0.73798	22.5385	1986.32
22.5681	5.52653	22.5681	2002.41
22.5978	-43.2114	22.5978	2024.49
22.6275	3.05058	22.6275	2023.57
22.6572	-75.6874	22.6572	2057.66
22.6868	-5.42289	22.6868	2054.75
22.7165	9.83914	22.7165	2025.83
22.7462	9.10116	22.7462	1990.92
22.7759	18.3632	22.7759	2080.76
22.8055	1.62769	22.8055	1941.6
22.8352	-80.1103	22.8352	2022.44
22.8649	-19.8483	22.8649	2012.28
22.8946	-60.5862	22.8946	1970.12
22.9243	-19.3242	22.9243	2021.96
22.9539	-77.0597	22.9539	1975.8
22.9836	-55.7977	22.9836	1956.64
23.0133	-35.5356	23.0133	2020.48
23.043	-4.27363	23.043	1995.32
23.0726	-18.0091	23.0726	1975.16
23.1023	-18.7471	23.1023	2015
23.132	-35.4851	23.132	1988.84
23.1617	-82.2231	23.1617	2015.68
23.1913	-30.9585	23.1913	1969.52
23.221	-73.6965	23.221	1999.36
23.2507	-66.4345	23.2507	1951.2
23.2804	-35.1725	23.2804	2034.04
23.31	-67.908	23.31	1958.88
23.3397	19.3541	23.3397	1936.72
23.3694	-52.3839	23.3694	2020.56
23.3991	-3.12189	23.3991	2044.4
23.4287	-62.8574	23.4287	2005.24
23.4584	2.40464	23.4584	1949.08
23.4881	-26.3333	23.4881	1990.92
23.5178	65.9287	23.5178	1999.76
23.5474	-3.8068	23.5474	1970.6
23.5771	-18.5448	23.5771	2026.44
23.6068	-53.2828	23.6068	2019.28
23.6365	-87.0207	23.6365	1959.12
23.6661	8.24378	23.6661	2000.96
23.6958	-61.4942	23.6958	2009.8
23.7255	49.7678	23.7255	1952.64
23.7552	-51.9701	23.7552	2006.48
23.7849	-87.7081	23.7849	2001.32
23.8145	-19.4436	23.8145	2008.16
23.8442	9.81841	23.8442	2000
23.8739	-8.91957	23.8739	1981.64
23.9036	27.3425	23.9036	2066.29
23.9332	-22.393	23.9332	2023.93
23.9629	-2.13101	23.9629	1944.57
23.9926	-19.869	23.9926	1976.22
24.0223	-46.607	24.0223	2004.86
24.0519	-15.3425	24.0519	2021.51
24.0816	-78.0804	24.0816	2000.15
24.1113	20.1816	24.1113	1999.79
24.141	1.44362	24.141	1954.44
24.1706	-43.2919	24.1706	1991.08
24.2003	-24.0298	24.2003	1982.72
24.23	-12.7678	24.23	1939.37
24.2597	-15.5058	24.2597	2026.01
24.2893	-21.2413	24.2893	2019.65
24.319	-48.9793	24.319	2026.3
24.3487	0.28275	24.3487	1960.94
24.3784	-105.455	24.3784	2013.59
24.408	-41.1907	24.408	2040.23
24.4377	-40.9287	24.4377	1985.87
24.4674	-13.6667	24.4674	2028.52
24.4971	11.5954	24.4971	2021.16
24.5268	48.8574	24.5268	2001.81
24.5564	8.12189	24.5564	2023.45
24.5861	-2.61609	24.5861	1962.09
24.6158	-36.3541	24.6158	1963.74
24.6455	-50.092	24.6455	2089.38
24.6751	18.1725	24.6751	2090.02
24.7048	10.4345	24.7048	2150.67
24.7345	75.6965	24.7345	2202.31
24.7642	92.9585	24.7642	2417.96
24.7938	151.223	24.7938	2544.6
24.8235	220.485	24.8235	2548.24
24.8532	154.747	24.8532	2450.89
24.8829	87.0091	24.8829	2317.53
24.9125	-5.72637	24.9125	2235.17
24.9422	29.5357	24.9422	2138.82
24.9719	14.7977	24.9719	2104.46
25.0016	-1.9403	25.0016	2083.1
25.0312	11.3242	25.0312	1993.75
25.0609	45.5862	25.0609	2028.39
25.0906	-31.1517	25.0906	2009.03
25.1203	47.1103	25.1203	2080.68
25.1499	-25.6252	25.1499	2079.32
25.1796	-26.3632	25.1796	1979.97
25.2093	-67.1012	25.2093	2021.61
25.239	-10.8391	25.239	2026.25
25.2686	22.4254	25.2686	2009.9
25.2983	-30.3126	25.2983	1992.54
25.328	17.9494	25.328	2074.18
25.3577	-37.7886	25.3577	2039.83
25.3874	3.47347	25.3874	1962.47
25.417	0.73798	25.417	2022.11
25.4467	0	25.4467	2003.76
25.4764	15.1986	25.4764	2026.4
25.5061	65.3971	25.5061	2036.05
25.5357	5.60178	25.5357	2046.69
25.5654	2.80036	25.5654	2004.33
25.5951	-25.0011	25.5951	2014.98
25.6248	-63.8025	25.6248	1931.62
25.6544	7.40214	25.6544	1948.26
25.6841	51.6007	25.6841	1979.91
25.7138	55.7993	25.7138	2050.55
25.7435	-35.0021	25.7435	1995.2
25.7731	12.2025	25.7731	2045.84
25.8028	-10.5989	25.8028	2031.48
25.8325	39.5996	25.8325	2039.13
25.8622	67.7982	25.8622	2028.77
25.8918	0.00285	25.8918	2039.41
25.9215	-8.79857	25.9215	2094.06
25.9512	29.4	25.9512	2010.7
25.9809	-16.4014	25.9809	2037.35
26.0105	-53.1968	26.0105	1986.99
26.0402	-20.9982	26.0402	2013.63
26.0699	4.20036	26.0699	1990.28
26.0996	-7.60107	26.0996	2060.92
26.1293	-46.4025	26.1293	2002.56
26.1589	-30.1979	26.1589	1960.21
26.1886	23.0007	26.1886	1988.85
26.2183	17.1993	26.2183	1992.49
26.248	25.3979	26.248	2011.14
26.2776	7.6025	26.2776	1992.78
26.3073	-12.1989	26.3073	1975.43
26.337	23.9996	26.337	1987.07
26.3667	-47.8018	26.3667	2018.71
26.3963	-33.5971	26.3963	2081.36
26.426	-76.3986	26.426	2000
26.4557	9.8	26.4557	2057.79
26.4854	-32.0014	26.4854	2015.59
26.515	-15.7968	26.515	2006.38
26.5447	0.40178	26.5447	1996.17
26.5744	44.6004	26.5744	2012.97
26.6041	4.79893	26.6041	2038.76
26.6337	15.0036	26.6337	2010.55
26.6634	-44.7979	26.6634	2012.35
26.6931	-18.5993	26.6931	2002.14
26.7228	15.5993	26.7228	1996.94
26.7524	-3.19608	26.7524	1994.73
26.7821	-1.9975	26.7821	2063.52
26.8118	30.2011	26.8118	2005.32
26.8415	-55.6004	26.8415	2006.11
26.8711	8.60428	26.8711	2023.9
26.9008	47.8028	26.9008	2002.7
26.9305	-31.9986	26.9305	2042.49
26.9602	-26.8	26.9602	1986.29
26.9899	12.3986	26.9899	2011.08
27.0195	-44.3968	27.0195	2035.87
27.0492	-33.1982	27.0492	1961.67
27.0789	-1.99964	27.0789	1991.46
27.1086	-7.80107	27.1086	1991.26
27.1382	37.4036	27.1382	2002.05
27.1679	-32.3979	27.1679	2004.84
27.1976	8.80071	27.1976	1966.64
27.2273	30.9993	27.2273	2007.43
27.2569	-22.7961	27.2569	2012.22
27.2866	-9.5975	27.2866	2050.02
27.3163	-26.3989	27.3163	1989.81
27.346	33.7996	27.346	2020.61
27.3756	-39.9957	27.3756	2013.4
27.4053	20.2029	27.4053	2029.19
27.435	15.4014	27.435	1995.99
27.4647	-35.4	27.4647	1999.78
27.4943	-43.1954	27.4943	2014.62
27.524	11.0032	27.524	1981.56
27.5537	15.2018	27.5537	1989.5
27.5834	-74.5996	27.5834	1971.44
27.613	30.605	27.613	1970.38
27.6427	-8.19643	27.6427	2002.32
27.6724	-109.998	27.6724	1960.27
27.7021	25.2007	27.7021	2053.21
27.7318	-48.6007	27.7318	2020.15
27.7614	-75.3961	27.7614	1968.09
27.7911	72.8025	27.7911	2039.03
27.8208	68.0011	27.8208	1941.98
27.8505	2.19964	27.8505	1998.92
27.8801	-7.59572	27.8801	1990.86
27.9098	-68.3971	27.9098	2021.8
27.9395	24.8014	27.9395	2030.74
27.9692	0	27.9692	2008.69
27.9988	-79.79	27.9988	2049.62
28.0285	18.4207	28.0285	2010.57
28.0582	20.6314	28.0582	2002.51
28.0879	-29.1579	28.0879	2014.45
28.1175	-12.9479	28.1175	2042.39
28.1472	55.2628	28.1472	2046.33
28.1769	-42.5265	28.1769	1979.28
28.2066	33.6842	28.2066	2003.22
28.2362	24.8942	28.2362	2005.16
28.2659	-3.89512	28.2659	1993.1
28.2956	-15.6844	28.2956	2024.04
28.3253	-3.47372	28.3253	2027.99
28.3549	-10.2637	28.3549	2055.92
28.3846	86.947	28.3846	2051.87
28.4143	17.1577	28.4143	2085.81
28.444	86.3684	28.444	2037.75
28.4736	11.5784	28.4736	2035.69
28.5033	53.7891	28.5033	2090.63
28.533	27.9998	28.533	2061.58
28.5627	76.2105	28.5627	2155.52
28.5924	92.4212	28.5924	2197.46
28.622	107.631	28.622	2370.4
28.6517	127.842	28.6517	2652.34
28.6814	330.053	28.6814	3007.29
28.7111	376.263	28.7111	3255.23
28.7407	271.473	28.7407	3280.17
28.7704	327.684	28.7704	3177.11
28.8001	292.895	28.8001	2863.05
28.8298	165.105	28.8298	2657.99
28.8594	168.315	28.8594	2402.93
28.8891	19.526	28.8891	2185.88
28.9188	33.7367	28.9188	2109.82
28.9485	46.9474	28.9485	2111.76
28.9781	97.1574	28.9781	2144.7
29.0078	89.3681	29.0078	2098.64
29.0375	33.5788	29.0375	2108.59
29.0672	68.7895	29.0672	2081.53
29.0968	43.9995	29.0968	2014.47
29.1265	42.2102	29.1265	2043.41
29.1562	64.4209	29.1562	1994.35
29.1859	27.6316	29.1859	1963.29
29.2155	112.842	29.2155	2012.23
29.2452	85.0523	29.2452	1970.18
29.2749	26.263	29.2749	2041.12
29.3046	1.47372	29.3046	2039.06
29.3342	107.684	29.3342	2000
29.3639	78.8944	29.3639	2080.25
29.3936	27.1051	29.3936	2028.51
29.4233	-5.68419	29.4233	1995.76
29.453	1.52651	29.453	2028.02
29.4826	-13.2635	29.4826	2045.27
29.5123	-0.05279	29.5123	2018.52
29.542	18.1579	29.542	2001.77
29.5717	63.3686	29.5717	1998.03
29.6013	54.5786	29.6013	2027.28
29.631	-29.2107	29.631	2002.53
29.6607	19	29.6607	2019.79
29.6904	-7.7893	29.6904	2041.04
29.72	18.4207	29.72	2068.29
29.7497	11.6314	29.7497	2069.54
29.7794	45.8421	29.7794	2044.8
29.8091	95.0528	29.8091	2052.05
29.8387	99.2628	29.8387	2120.3
29.8684	24.4735	29.8684	2146.55
29.8981	123.684	29.8981	2205.81
29.9278	69.8949	29.9278	2295.06
29.9574	169.105	29.9574	2234.31
29.9871	177.316	29.9871	2305.57
30.0168	206.526	30.0168	2283.82
30.0465	165.737	30.0465	2418.07
30.0761	261.947	30.0761	2360.32
30.1058	227.158	30.1058	2449.58
30.1355	169.368	30.1355	2313.83
30.1652	166.579	30.1652	2371.09
30.1949	188.79	30.1949	2346.34
30.2245	144	30.2245	2297.59
30.2542	130.21	30.2542	2232.84
30.2839	78.4212	30.2839	2210.1
30.3136	79.6319	30.3136	2196.35
30.3432	36.8419	30.3432	2152.6
30.3729	41.0526	30.3729	2156.86
30.4026	5.26326	30.4026	2089.11
30.4323	60.474	30.4323	2103.36
30.4619	80.6839	30.4619	2071.61
30.4916	65.8946	30.4916	2048.87
30.5213	41.1054	30.5213	2002.12
30.551	-6.68395	30.551	2055.38
30.5806	-14.474	30.5806	2058.62
30.6103	19.7367	30.6103	2033.88
30.64	-11.0526	30.64	2035.13
30.6697	27.1581	30.6697	2010.39
30.6993	-31.6319	30.6993	2084.64
30.729	8.57884	30.729	2022.89
30.7587	36.7895	30.7587	2018.14
30.7884	-9.99976	30.7884	1994.4
30.818	54.2102	30.818	1999.65
30.8477	-15.5791	30.8477	2033.9
30.8774	-61.3684	30.8774	1993.16
30.9071	-2.15767	30.9071	2034.41
30.9367	-46.9477	30.9367	2032.66
30.9664	14.263	30.9664	2007.91
30.9961	-14.5263	30.9961	2031.17
31.0258	-61.3156	31.0258	1987.42
31.0555	5.89512	31.0555	2049.68
31.0851	33.1051	31.0851	2017.93
31.1148	-15.6842	31.1148	2035.18
31.1445	-20.4735	31.1445	2024.43
31.1742	16.7372	31.1742	2032.69
31.2038	16.9472	31.2038	1988.94
31.2335	-12.8421	31.2335	2036.19
31.2632	-14.6314	31.2632	2041.45
31.2929	25.5793	31.2929	2054.7
31.3225	-56.2107	31.3225	2046.95
31.3522	0	31.3522	2004.2
31.3819	-125.551	31.3819	2059.46
31.4116	-27.1014	31.4116	2074.71
31.4412	-53.6603	31.4412	2083.96
31.4709	-103.211	31.4709	2025.21
31.5006	-28.7616	31.5006	2072.47
31.5303	-18.3123	31.5303	2037.72
31.5599	-57.8712	31.5599	2068.97
31.5896	-17.4219	31.5896	2065.23
31.6193	17.0274	31.6193	2063.48
31.649	-13.5233	31.649	2029.73
31.6786	-22.0822	31.6786	2049.98
31.7083	-14.6329	31.7083	2047.24
31.738	-32.1836	31.738	2032.49
31.7677	-4.73424	31.7677	2049.75
31.7974	26.7151	31.7974	2000
31.827	-48.8438	31.827	2022.32
31.8567	-23.3945	31.8567	2003.64
31.8864	14.0548	31.8864	2012.97
31.9161	-53.4959	31.9161	2073.29
31.9457	-9.0548	31.9457	2069.61
31.9754	-20.6055	31.9754	2059.94
32.0051	13.8438	32.0051	2075.26
32.0348	-3.70684	32.0348	2183.58
32.0644	35.7342	32.0644	2181.9
32.0941	90.1836	32.0941	2341.23
32.1238	126.633	32.1238	2556.55
32.1535	359.082	32.1535	2864.87
32.1831	605.523	32.1831	3190.19
32.2128	781.973	32.2128	3395.52
32.2425	647.422	32.2425	3439.84
32.2722	560.871	32.2722	3231.16
32.3018	427.312	32.3018	3061.48
32.3315	232.762	32.3315	2735.81
32.3612	182.211	32.3612	2608.13
32.3909	31.6603	32.3909	2329.45
32.4205	43.1014	32.4205	2247.77
32.4502	27.5507	32.4502	2128.1
32.4799	7	32.4799	2068.42
32.5096	-3.55068	32.5096	2060.74
32.5392	-37.1096	32.5392	2044.06
32.5689	-41.6603	32.5689	2048.39
32.5986	-9.21096	32.5986	2014.71
32.6283	-7.76164	32.6283	1992.03
32.658	27.6877	32.658	2036.36
32.6876	-24.8712	32.6876	2067.68
32.7173	18.5781	32.7173	2049
32.747	25.0274	32.747	2014.32
32.7767	-65.5233	32.7767	2022.65
32.8063	31.9178	32.8063	1973.97
32.836	36.3671	32.836	1979.29
32.8657	13.8164	32.8657	2070.61
32.8954	51.2658	32.8954	1996.94
32.925	-17.2932	32.925	1992.26
32.9547	7.15616	32.9547	1977.58
32.9844	-29.3945	32.9844	2006.9
33.0141	-39.9452	33.0141	1992.23
33.0437	-18.5041	33.0437	1963.55
33.0734	19.9452	33.0734	1975.87
33.1031	4.39452	33.1031	1992.19
33.1328	-28.1562	33.1328	1984.52
33.1624	-45.7151	33.1624	1987.84
33.1921	-51.2658	33.1921	1979.16
33.2218	-66.8164	33.2218	1967.83
33.2515	-32.3671	33.2515	1978.67
33.2811	-22.926	33.2811	1976.51
33.3108	-36.4767	33.3108	2009.35
33.3405	-42.0274	33.3405	2014.19
33.3702	3.42192	33.3702	1990.03
33.3998	-15.137	33.3998	1980.87
33.4295	-85.6877	33.4295	1981.71
33.4592	19.7616	33.4592	1948.55
33.4889	-46.789	33.4889	1979.39
33.5186	-54.3397	33.5186	1970.23
33.5482	-21.8986	33.5482	2039.06
33.5779	-33.4493	33.5779	1991.9
33.6076	0	33.6076	1986.74
33.6373	7.74099	33.6373	1960.58
33.6669	-15.5239	33.6669	1938.42
33.6966	-30.7829	33.6966	2011.26
33.7263	-21.0419	33.7263	1972.1
33.756	-67.3009	33.756	1965.94
33.7856	-34.5658	33.7856	1924.78
33.8153	-24.8248	33.8153	1985.62
33.845	-30.0838	33.845	1975.46
33.8747	-31.3428	33.8747	2073.3
33.9043	-96.6077	33.9043	1968.14
33.934	-107.867	33.934	1922.98
33.9637	-26.1257	33.9637	2001.82
33.9934	-110.385	33.9934	2025.66
34.023	13.3504	34.023	1962.5
34.0527	-55.9086	34.0527	1974.34
34.0824	-56.1676	34.0824	1970.18
34.1121	-68.4267	34.1121	1986.02
34.1417	-47.6915	34.1417	1932.85
34.1714	-29.9505	34.1714	2002.69
34.2011	-50.2096	34.2011	1989.53
34.2308	-70.4686	34.2308	1931.37
34.2605	-53.7276	34.2605	1980.21
34.2901	-40.9924	34.2901	1941.05
34.3198	-6.25147	34.3198	1957.89
34.3495	-29.5105	34.3495	1962.73
34.3792	-33.7695	34.3792	1945.57
34.4088	-72.0344	34.4088	1977.41
34.4385	-79.2934	34.4385	2004.25
34.4682	-33.5524	34.4682	1968.09
34.4979	-10.8114	34.4979	2006.93
34.5275	41.9237	34.5275	1993.77
34.5572	-43.3353	34.5572	1959.61
34.5869	-55.5943	34.5869	1942.45
34.6166	-32.8533	34.6166	1987.29
34.6462	-36.1182	34.6462	1993.12
34.6759	-43.3772	34.6759	2020.96
34.7056	-16.6362	34.7056	2014.81
34.7353	-80.8952	34.7353	2007.65
34.7649	14.8399	34.7649	2004.48
34.7946	-23.4191	34.7946	2045.32
34.8243	-77.6781	34.8243	2041.16
34.854	2.06287	34.854	2090
34.8836	19.798	34.8836	2154.84
34.9133	58.539	34.9133	2178.68
34.943	60.28	34.943	2227.52
34.9727	126.021	34.9727	2261.36
35.0023	140.756	35.0023	2287.2
35.032	171.497	35.032	2362.04
35.0617	108.238	35.0617	2420.88
35.0914	173.979	35.0914	2442.72
35.1211	156.72	35.1211	2466.56
35.1507	131.455	35.1507	2320.4
35.1804	86.1962	35.1804	2307.24
35.2101	37.9371	35.2101	2341.08
35.2398	93.6781	35.2398	2255.92
35.2694	61.4132	35.2694	2243.75
35.2991	63.1542	35.2991	2251.59
35.3288	89.8952	35.3288	2270.43
35.3585	123.636	35.3585	2317.27
35.3881	185.371	35.3881	2333.11
35.4178	184.112	35.4178	2373.95
35.4475	147.853	35.4475	2344.79
35.4772	118.594	35.4772	2275.63
35.5068	64.3294	35.5068	2267.47
35.5365	20.0704	35.5365	2115.31
35.5662	-4.1886	35.5662	2112.15
35.5959	-43.4476	35.5959	2031.99
35.6255	-40.7125	35.6255	2034.83
35.6552	-146.971	35.6552	2032.67
35.6849	-39.2305	35.6849	1958.51
35.7146	5.51048	35.7146	1964.35
35.7442	-22.7544	35.7442	1993.19
35.7739	27.9866	35.7739	1945.03
35.8036	-35.2724	35.8036	1958.87
35.8333	-6.53143	35.8333	1969.71
35.863	-18.7904	35.863	1979.55
35.8926	-116.055	35.8926	1967.38
35.9223	-13.3143	35.9223	1974.22
35.952	-14.5733	35.952	1947.06
35.9817	1.16764	35.9817	1936.9
36.0113	-66.0972	36.0113	1971.74
36.041	-69.3562	36.041	1907.58
36.0707	-17.6153	36.0707	1956.42
36.1004	-114.874	36.1004	1968.26
36.13	-39.1391	36.13	1949.1
36.1597	-61.3982	36.1597	1908.94
36.1894	-37.6572	36.1894	2012.78
36.2191	-7.91618	36.2191	1930.62
36.2487	-59.181	36.2487	1959.46
36.2784	19.5599	36.2784	1937.3
36.3081	-39.6991	36.3081	1994.14
36.3378	-24.9581	36.3378	1945.98
36.3674	-40.223	36.3674	1949.81
36.3971	-23.482	36.3971	1952.65
36.4268	-78.741	36.4268	1950.5
36.4565	0	36.4565	1956.34
36.4861	-57.2952	36.4861	1975.17
36.5158	-25.5846	36.5158	1946.01
36.5455	-85.8741	36.5455	1947.85
36.5752	-52.1635	36.5752	1934.69
36.6048	-106.459	36.6048	1918.53
36.6345	-53.7482	36.6345	1939.37
36.6642	-24.0376	36.6642	1968.21
36.6939	-43.3271	36.6939	1974.05
36.7236	-17.6165	36.7236	1936.89
36.7532	-5.91171	36.7532	1948.73
36.7829	-67.2011	36.7829	1967.57
36.8126	-50.4906	36.8126	1934.41
36.8423	-43.78	36.8423	1969.25
36.8719	-20.0752	36.8719	1952.09
36.9016	-95.3647	36.9016	1961.93
36.9313	-5.65413	36.9313	2011.77
36.961	0.05643	36.961	1992.61
36.9906	-55.2388	36.9906	1963.44
37.0203	-10.5282	37.0203	2003.28
37.05	-3.81766	37.05	1994.12
37.0797	-28.1071	37.0797	1948.96
37.1093	-56.4023	37.1093	1984.8
37.139	-58.6917	37.139	2018.64
37.1687	-4.98119	37.1687	1939.48
37.1984	16.7294	37.1984	1959.32
37.228	1.43416	37.228	2014.16
37.2577	37.1447	37.2577	2000
37.2874	7.85528	37.2874	1984.94
37.3171	-15.4342	37.3171	1979.89
37.3467	-17.7294	37.3467	2000.83
37.3764	0.98119	37.3764	1995.77
37.4061	6.69175	37.4061	2008.72
37.4358	17.4023	37.4358	1975.66
37.4654	-2.8929	37.4654	1999.6
37.4951	-38.1823	37.4951	1995.54
37.5248	49.5282	37.5248	1962.49
37.5545	-16.7612	37.5545	2004.43
37.5842	-34.0507	37.5842	1939.37
37.6138	-20.3459	37.6138	1966.31
37.6435	-19.6353	37.6435	1966.26
37.6732	1.07524	37.6732	2008.2
37.7029	6.7858	37.7029	1988.15
37.7325	-5.50941	37.7325	1953.08
37.7622	4.20115	37.7622	1939.03
37.7919	-35.0883	37.7919	1993.97
37.8216	-7.37773	37.8216	1985.92
37.8512	-17.6729	37.8512	2009.85
37.8809	4.03762	37.8809	2004.8
37.9106	-25.2518	37.9106	1997.74
37.9403	58.4587	37.9403	1991.69
37.9699	-1.83647	37.9699	1988.62
37.9996	27.8741	37.9996	1950.57
38.0293	27.5846	38.0293	1981.51
38.059	34.2952	38.059	1970.46
38.0886	0	38.0886	1966.4
38.1183	-2.38271	38.1183	1972.34
38.148	15.2346	38.148	1945.28
38.1777	-8.14814	38.1777	1969.23
38.2073	-38.5296	38.2073	1996.17
38.237	1.08773	38.237	2012.11
38.2667	49.705	38.2667	2004.06
38.2964	38.3223	38.2964	2009
38.3261	-30.0604	38.3261	1960.94
38.3557	6.55817	38.3557	2022.88
38.3854	0.17546	38.3854	2014.12
38.4151	47.7927	38.4151	1962.96
38.4448	8.41004	38.4448	1994.8
38.4744	49.0286	38.4744	1979.65
38.5041	17.6459	38.5041	2017.49
38.5338	17.2632	38.5338	1971.33
38.5635	38.8805	38.5635	2010.17
38.5931	-12.5009	38.5931	2030.01
38.6228	51.1163	38.6228	1988.86
38.6525	66.7336	38.6525	1956.7
38.6822	53.3509	38.6822	2021.54
38.7118	15.9695	38.7118	2050.38
38.7415	49.5868	38.7415	1982.22
38.7712	17.2041	38.7712	1996.06
38.8009	-23.1786	38.8009	1998.91
38.8305	-23.5601	38.8305	1996.75
38.8602	29.0572	38.8602	1991.59
38.8899	26.6745	38.8899	1973.43
38.9196	-4.7082	38.9196	1942.27
38.9492	49.9104	38.9492	1936.11
38.9789	6.52767	38.9789	1977.96
39.0086	71.145	39.0086	1953.8
39.0383	-33.2378	39.0383	1983.64
39.0679	8.38082	39.0679	1994.48
39.0976	10.9981	39.0976	1981.32
39.1273	18.6154	39.1273	1986.17
39.157	-26.7673	39.157	2002.01
39.1867	12.7551	39.1867	2004.85
39.2163	4.27448	39.2163	2019.69
39.246	27.7923	39.246	2005.53
39.2757	22.31	39.2757	1983.37
39.3054	3.8278	39.3054	2009.22
39.335	16.3472	39.335	2005.06
39.3647	-1.13503	39.3647	2021.9
39.3944	-18.6173	39.3944	2006.74
39.4241	13.9005	39.4241	2003.58
39.4537	42.4199	39.4537	1992.42
39.4834	-18.0623	39.4834	1981.27
39.5131	-59.5445	39.5131	1996.11
39.5428	-22.0268	39.5428	2001.95
39.5724	39.4926	39.5724	2003.79
39.6021	2.0104	39.6021	1962.63
39.6318	34.5282	39.6318	1969.47
39.6615	-9.95406	39.6615	1962.32
39.6911	-0.43466	39.6911	1995.16
39.7208	30.0831	39.7208	2000
39.7505	43.6009	39.7505	2005.35
39.7802	9.11866	39.7802	2009.7
39.8098	-9.36195	39.8098	1951.06
39.8395	11.1558	39.8395	1991.41
39.8692	-1.3264	39.8692	2006.76
39.8989	-6.80863	39.8989	1991.11
39.9286	-47.2909	39.9286	1994.47
39.9582	-6.77146	39.9582	1989.82
39.9879	-41.2537	39.9879	1993.17
40.0176	-31.7359	40.0176	1973.52
40.0473	52.7819	40.0473	1960.87
40.0769	51.3013	40.0769	2003.23
40.1066	13.819	40.1066	1980.58
40.1363	-10.6632	40.1363	1992.93
40.166	-23.1454	40.166	1994.28
40.1956	12.374	40.1956	1978.63
40.2253	-38.1083	40.2253	2001.99
40.255	-19.5905	40.255	1975.34
40.2847	-26.0727	40.2847	2009.69
40.3143	-46.5533	40.3143	1985.04
40.344	-5.03555	40.344	2007.39
40.3737	21.4822	40.3737	1977.75
40.4034	0	40.4034	1991.1
40.433	5.33289	40.433	1972.45
40.4627	-6.3331	40.4627	1996.8
40.4924	15.0009	40.4924	1980.16
40.5221	34.3349	40.5221	2041.51
40.5517	-31.3322	40.5517	2024.86
40.5814	-9.99818	40.5814	2016.21
40.6111	-10.6642	40.6111	1994.56
40.6408	-22.3302	40.6408	2019.92
40.6704	24.0027	40.6704	2025.27
40.7001	46.3367	40.7001	2038.62
40.7298	-2.32925	40.7298	2013.97
40.7595	-0.99524	40.7595	1997.32
40.7892	-29.6612	40.7892	2053.68
40.8188	12.6717	40.8188	1985.03
40.8485	23.0057	40.8485	2010.38
40.8782	40.3397	40.8782	2052.73
40.9079	22.6737	40.9079	2060.09
40.9375	70.0066	40.9375	2100.44
40.9672	59.3406	40.9672	2137.79
40.9969	75.6746	40.9969	2201.14
41.0266	111.009	41.0266	2369.49
41.0562	283.341	41.0562	2506.84
41.0859	402.676	41.0859	2653.2
41.1156	490.01	41.1156	2765.55
41.1453	524.344	41.1453	2843.9
41.1749	464.676	41.1749	2955.25
41.2046	445.01	41.2046	2838.61
41.2343	280.344	41.2343	2757.96
41.264	229.678	41.264	2618.31
41.2936	176.011	41.2936	2497.66
41.3233	143.345	41.3233	2400.01
41.353	43.6794	41.353	2262.37
41.3827	23.0134	41.3827	2173.72
41.4123	61.3462	41.4123	2144.07
41.442	36.6803	41.442	2086.42
41.4717	42.0143	41.4717	2077.78
41.5014	-13.6517	41.5014	2050.13
41.5311	59.6823	41.5311	2039.48
41.5607	-17.9848	41.5607	2037.83
41.5904	-21.6508	41.5904	2042.18
41.6201	-6.3168	41.6201	2037.54
41.6498	57.0172	41.6498	2001.89
41.6794	14.3501	41.6794	2042.24
41.7091	16.6841	41.7091	1989.59
41.7388	22.0181	41.7388	2025.94
41.7685	-0.64786	41.7685	2008.3
41.7981	75.685	41.7981	2013.65
41.8278	14.019	41.8278	2002
41.8575	-13.647	41.8575	2009.35
41.8872	-10.313	41.8872	1982.71
41.9168	-27.9801	41.9168	2012.06
41.9465	44.3539	41.9465	2019.41
41.9762	-33.312	41.9762	2020.76
42.0059	15.022	42.0059	2052.11
42.0355	-6.64514	42.0355	2041.46
42.0652	-30.3111	42.0652	2012.82
42.0949	28.0229	42.0949	2026.17
42.1246	36.3569	42.1246	2035.52
42.1542	-24.3102	42.1542	2026.87
42.1839	-17.9762	42.1839	2003.23
42.2136	1.63551	42.2136	1984.58
42.2433	-3.38147	42.2433	2022.93
42.2729	-19.4018	42.2729	2005.28
42.3026	-27.4188	42.3026	2021.63
42.3323	-16.4357	42.3323	2020.99
42.362	-23.4527	42.362	2003.34
42.3917	-67.4697	42.3917	1998.69
42.4213	-13.49	42.4213	2027.04
42.451	-27.507	42.451	2001.39
42.4807	84.476	42.4807	2004.75
42.5104	-29.541	42.5104	1974.91
42.54	35.4387	42.54	2019.94
42.5697	11.4217	42.5697	2031.98
42.5994	-3.59523	42.5994	2030.02
42.6291	-52.6122	42.6291	2002.05
42.6587	-32.6325	42.6587	1998.09
42.6884	-51.6495	42.6884	2020.13
42.7181	-7.66649	42.7181	2008.16
42.7478	-28.6835	42.7478	2004.2
42.7774	17.2962	42.7774	2044.24
42.8071	25.2793	42.8071	1981.28
42.8368	36.2623	42.8368	2014.31
42.8665	-14.7547	42.8665	2016.35
42.8961	29.225	42.8961	2040.39
42.9258	-18.792	42.9258	2036.42
42.9555	-56.809	42.9555	2010.46
42.9852	-8.82598	42.9852	2036.5
43.0148	9.15373	43.0148	2028.53
43.0445	31.1367	43.0445	2003.57
43.0742	1.11975	43.0742	2002.61
43.1039	-11.8972	43.1039	2067.64
43.1335	25.0825	43.1335	1998.68
43.1632	27.0655	43.1632	2007.72
43.1929	-25.9515	43.1929	2012.75
43.2226	28.0315	43.2226	2030.79
43.2523	-21.9855	43.2523	2021.83
43.2819	-55.0058	43.2819	2002.86
43.3116	25.9773	43.3116	2016.9
43.3413	-21.0397	43.3413	2026.94
43.371	-10.0567	43.371	2033.97
43.4006	31.923	43.4006	2058.01
43.4303	49.906	43.4303	2020.05
43.46	-42.111	43.46	2019.09
43.4897	42.872	43.4897	2057.12
43.5193	0.85173	43.5193	2049.16
43.549	0.83474	43.549	2025.2
43.5787	-18.1822	43.5787	2029.23
43.6084	21.8008	43.6084	2082.27
43.638	14.7805	43.638	2119.31
43.6677	25.7635	43.6677	2186.34
43.6974	181.746	43.6974	2320.38
43.7271	172.73	43.7271	2362.42
43.7567	180.709	43.7567	2338.45
43.7864	181.692	43.7864	2373.49
43.8161	135.675	43.8161	2365.53
43.8458	160.658	43.8458	2388.56
43.8754	85.638	43.8754	2357.6
43.9051	77.621	43.9051	2293.64
43.9348	73.604	43.9348	2185.67
43.9645	54.587	43.9645	2163.71
43.9942	33.57	43.9942	2116.75
44.0238	-15.4503	44.0238	2065.78
44.0535	-4.46726	44.0535	2059.82
44.0832	-15.4842	44.0832	2051.86
44.1129	-48.5012	44.1129	2044.9
44.1425	-13.5215	44.1425	2030.93
44.1722	-1.53851	44.1722	2013.97
44.2019	-32.5555	44.2019	2006.01
44.2316	-43.5725	44.2316	2012.04
44.2612	-11.5928	44.2612	1983.08
44.2909	42.3902	44.2909	1976.12
44.3206	-27.6268	44.3206	1985.15
44.3503	25.3563	44.3503	1986.19
44.3799	-25.664	44.3799	1985.23
44.4096	-24.681	44.4096	1991.26
44.4393	-18.698	44.4393	1998.3
44.469	-7.71499	44.469	1989.34
44.4986	-17.7353	44.4986	1987.37
44.5283	-4.75227	44.5283	2013.41
44.558	-52.7692	44.558	1995.45
44.5877	-0.78624	44.5877	2009.48
44.6173	7.19346	44.6173	1977.52
44.647	18.1765	44.647	1977.56
44.6767	-9.84051	44.6767	1997.6
44.7064	45.1425	44.7064	2009.63
44.736	-49.8778	44.736	1977.67
44.7657	-7.89478	44.7657	2009.71
44.7954	-7.91176	44.7954	1999.74
44.8251	-21.9288	44.8251	1965.78
44.8548	-3.94573	44.8548	1987.82
44.8844	-22.966	44.8844	2005.85
44.9141	32.017	44.9141	1975.89
44.9438	0	44.9438	2041.93
44.9735	-26.017	44.9735	2000.96
45.0031	12.9627	45.0031	2000

## Sheet: Figure2g
Wavelength
nm
	--	--
883.649	3979	9550
882.939	3062	10201
882.229	1720	8889
881.519	2955	9328
880.808	2072	10652
880.098	2024	9471
879.388	2337	10419
878.678	2881	9538
877.967	729	9961
877.257	3785	11147
876.547	2663	11828
875.837	2693	10880
875.127	2392	9655
874.416	1099	8409
873.706	1999	10382
872.996	1461	11059
872.286	2262	10290
871.576	2069	12116
870.865	2155	13249
870.155	3979	14593
869.445	2867	12634
868.735	2959	14286
868.024	1430	12183
867.314	2224	14312
866.604	3501	13139
865.894	2776	12321
865.183	3304	14310
864.473	2572	14316
863.763	3720	14739
863.053	2933	13979
862.343	3547	14914
861.632	4192	16203
860.922	1691	15614
860.212	2967	14901
859.502	2145	15175
858.792	1641	13923
858.081	1552	14087
857.371	4213	17598
856.661	2171	16130
855.951	3510	16899
855.24	3233	18150
854.53	3180	16501
853.82	3943	17844
853.11	2095	16649
852.4	2099	17172
851.689	2973	20071
850.979	3780	20031
850.269	2229	18028
849.559	3815	19736
848.848	4651	20595
848.138	3051	18989
847.428	4423	21118
846.718	6082	23167
846.008	5403	25050
845.297	3524	21853
844.587	3931	22892
843.877	3802	22980
843.167	4508	24598
842.456	4636	24649
841.746	3345	22105
841.036	5375	24696
840.326	4234	25530
839.616	5597	25684
838.905	3304	25091
838.195	3783	25622
837.485	4008	26787
836.775	3685	26789
836.064	5982	30081
835.354	3076	27868
834.644	4694	28753
833.934	5274	30577
833.224	6105	27777
832.513	4371	29639
831.803	3689	28817
831.093	6204	31355
830.383	5611	31356
829.672	6165	32833
828.962	4095	31756
828.252	4350	32262
827.542	5407	33414
826.832	5410	32997
826.121	6260	34298
825.411	6071	34282
824.701	6689	34144
823.991	5185	34473
823.281	6591	35363
822.57	5007	36672
821.86	5076	37222
821.15	4769	35718
820.44	6828	38326
819.729	6619	38848
819.019	7062	40412
818.309	6252	40329
817.599	6022	38466
816.889	9097	42076
816.178	5776	39370
815.468	6765	40317
814.758	7976	45847
814.048	6960	43814
813.337	7890	43555
812.627	6997	43841
811.917	8667	45143
811.207	8657	47089
810.497	9253	46812
809.786	9787	49611
809.076	9189	48367
808.366	7918	50458
807.656	7685	47045
806.945	9295	50817
806.235	8396	49917
805.525	9287	51058
804.815	10714	52965
804.105	7901	50614
803.394	7595	53419
802.684	8194	52072
801.974	9698	55225
801.264	8917	54837
800.553	7844	54807
799.843	8688	56463
799.133	8320	55376
798.423	10492	57816
797.713	10532	58863
797.002	9440	59341
796.292	11751	61452
795.582	10381	60730
794.872	9995	63578
794.162	10077	63324
793.451	12722	65114
792.741	10736	65049
792.031	11351	65387
791.321	12093	67127
790.61	12228	68743
789.9	12794	69609
789.19	12949	70290
788.48	11435	72073
787.77	12742	75196
787.059	13374	76797
786.349	12800	76055
785.639	13597	79379
784.929	15380	79078
784.218	13272	80886
783.508	13573	81873
782.798	14466	83141
782.088	16849	90092
781.378	15157	87618
780.667	16108	87812
779.957	16448	89087
779.247	15455	89309
778.537	18667	96925
777.826	17002	95921
777.116	16817	96523
776.406	17256	100307
775.696	18774	103028
774.986	18474	104331
774.275	17758	106226
773.565	17817	107093
772.855	20196	109978
772.145	19003	113511
771.434	20555	118105
770.724	20687	118101
770.014	20145	121764
769.304	21756	127888
768.594	23677	133760
767.883	25513	137625
767.173	21844	140757
766.463	24756	142661
765.753	25121	150547
765.042	26178	153644
764.332	29141	161013
763.622	29202	166412
762.912	29217	172131
762.202	27814	176708
761.491	30367	185375
760.781	30783	186874
760.071	33620	199157
759.361	34754	201508
758.651	36468	211876
757.94	35850	214576
757.23	39510	226826
756.52	38942	239899
755.81	40880	246177
755.099	41714	251688
754.389	43013	259867
753.679	44826	270303
752.969	45314	277551
752.259	49038	294087
751.548	49840	309629
750.838	51551	324373
750.128	55135	335227
749.418	56947	353537
748.707	60439	367973
747.997	62021	386094
747.287	61606	393557
746.577	65980	417531
745.867	72458	446464
745.156	74353	466275
744.446	74948	485307
743.736	82931	526711
743.026	82235	541475
742.315	91168	579695
741.605	91359	599995
740.895	96607	629297
740.185	100593	661615
739.475	105528	700553
738.764	111727	742200
738.054	115628	780690
737.344	124562	835610
736.634	129269	869719
735.923	138428	928408
735.213	144469	979159
734.503	148778	1006434
733.793	154087	1049205
733.083	164304	1118569
732.372	173770	1196083
731.662	184432	1262552
730.952	186555	1298503
730.242	194186	1350754
729.531	210544	1455499
728.821	215467	1504526
728.111	230490	1597725
727.401	244843	1695472
726.691	257579	1798247
725.98	274813	1907757
725.27	286875	2002814
724.56	295361	2103982
723.85	321710	2272785
723.14	330028	2344861
722.429	354759	2505543
721.719	368372	2649897
721.009	395051	2809048
720.299	415264	2974457
719.588	442244	3156057
718.878	458062	3291292
718.168	473620	3452106
717.458	501956	3602295
716.747	530809	3791964
716.037	540710	3959614
715.327	569350	4167100
714.617	589105	4363262
713.907	612063	4546993
713.196	654114	4703392
712.486	660144	4836089
711.776	677080	5026173
711.066	703606	5165969
710.356	743214	5351583
709.645	765744	5534828
708.935	797648	5733548
708.225	805826	5874557
707.515	816195	6076375
706.804	848694	6210495
706.094	877879	6377181
705.384	899985	6550252
704.674	922445	6761076
703.964	936312	6957788
703.253	964518	7143112
702.543	995913	7338690
701.833	1052297	7514575
701.123	1060267	7676884
700.412	1081322	7841849
699.702	1093847	8022823
698.992	1147179	8172246
698.282	1164202	8316365
697.572	1165161	8459052
696.861	1176158	8511268
696.151	1191192	8594231
695.441	1213308	8597210
694.731	1205817	8622565
694.021	1225959	8642940
693.31	1227742	8619207
692.6	1229679	8541071
691.89	1244467	8452074
691.18	1224837	8312956
690.469	1203304	8177873
689.759	1204811	7994257
689.049	1186866	7836525
688.339	1186398	7674339
687.628	1157811	7461752
686.918	1138115	7245297
686.208	1103027	7022323
685.498	1069423	6811318
684.788	1060722	6575115
684.077	1025397	6361285
683.367	1025003	6122102
682.657	987488	5894099
681.947	945982	5634666
681.237	933221	5414509
680.526	879640	5186487
679.816	842951	4908649
679.106	831721	4684729
678.396	781667	4449070
677.685	759618	4214737
676.975	717580	3969450
676.265	698750	3785063
675.555	652883	3532772
674.845	612618	3319257
674.134	590899	3150816
673.424	557733	2964140
672.714	524469	2786245
672.004	501417	2619811
671.293	465346	2466041
670.583	444321	2308201
669.873	415232	2152455
669.163	403567	2049245
668.453	369438	1902367
667.742	347155	1793441
667.032	326310	1678325
666.322	307238	1571669
665.612	295746	1492491
664.901	272380	1398878
664.191	264343	1323016
663.481	241155	1222338
662.771	227705	1154995
662.061	213680	1073460
661.35	202936	1026114
660.64	191309	949816
659.93	177151	898564
659.22	168191	844749
658.509	161062	802538
657.799	149789	755217
657.089	138027	697843
656.379	128551	655095
655.669	124022	619811
654.958	116999	590240
654.248	110776	559448
653.538	99339	510270
652.828	95054	487975
652.117	88551	449813
651.407	86255	437061
650.697	78685	403115
649.987	75902	383331
649.277	70920	359886
648.566	65491	337985
647.856	62360	322734
647.146	57434	302780
646.436	58166	296141
645.726	55513	283181
645.015	48562	261523
644.305	47784	249097
643.595	45978	240596
642.885	45915	228927
642.174	39971	211530
641.464	39373	204675
640.754	36421	195912
640.044	34395	184004
639.334	31511	172608
638.623	32163	166198
637.913	29618	163749
637.203	28309	153214
636.493	28582	150166
635.782	24287	141144
635.072	23797	135519
634.362	23300	131148
633.652	21615	127772
632.942	22633	122606
632.231	22418	119162
631.521	19436	114609
630.811	19359	111958
630.101	17397	106426
629.39	16661	104228
628.68	16959	102735
627.97	17770	99619
627.26	15597	96708
626.55	16605	96172
625.839	16665	93548
625.129	13893	88300
624.419	13222	85627
623.709	16174	87637
622.998	15266	85125
622.288	14014	83962
621.578	13671	80515
620.868	14183	78797
620.158	12945	79660
619.447	11904	78201
618.737	12859	76858
618.027	11918	74278
617.317	11323	75780
616.607	12031	74858
615.896	10651	71462
615.186	11701	70994
614.476	13049	71397
613.766	10407	69228
613.055	12980	68786
612.345	10868	67935
611.635	12828	67918
610.925	9277	66833
610.215	10308	65300
609.504	11505	66125
608.794	9829	63160
608.084	9319	61878
607.374	9966	64184
606.663	10243	63524
605.953	8752	61964
605.243	9825	61355
604.533	9650	62813
603.823	8674	60303
603.112	10254	61594
602.402	10570	59259
601.692	8652	57958
600.982	8026	56620
600.271	8386	58447
599.561	10066	58345
598.851	8887	58323
598.141	7777	55010
597.431	8986	54791
596.72	7002	55336
596.01	9571	54716
595.3	8255	54735
594.59	8590	54357
593.879	9534	54169
593.169	7460	53087
592.459	7144	52488
591.749	7595	51083
591.039	8535	50849
590.328	7647	50596
589.618	9593	51534
588.908	6253	47623
588.198	7570	49014
587.487	8922	49635
586.777	7722	48568
586.067	6959	48685
585.357	7480	48147
584.647	7918	46617
583.936	7798	47387
583.226	9124	46266
582.516	6637	44454
581.806	6506	43761
581.096	6384	43348
580.385	7156	43560
579.675	5970	44662
578.965	5876	41310
578.255	8028	44296
577.544	5281	40262
576.834	8358	39881
576.124	7606	41058
575.414	6233	39345
574.703	8755	40573
573.993	6814	39348
573.283	6857	37704
572.573	5402	36190
571.863	4703	37069
571.152	5006	35909
570.442	5519	35230
569.732	5927	33829
569.022	3534	32409
568.312	6762	34788
567.601	6630	33336
566.891	4863	32718
566.181	5236	31734
565.471	5254	31753
564.76	5057	29971
564.05	4634	30124
563.34	5234	29023
562.63	5468	27354
561.92	4600	27187
561.209	2735	24351
560.499	3227	27040
559.789	5140	25992
559.079	2650	22851
558.368	817	23334
557.658	4273	25089
556.948	2454	21724
556.238	3831	22252
555.528	2861	21232
554.817	4952	21661
554.107	3101	19664
553.397	2215	19865
552.687	3471	20951
551.976	2417	18926
551.266	4243	17890
550.556	5680	21083
549.846	1373	17434
549.136	1967	16786
548.425	2739	17679
547.715	2749	14273
547.005	2807	15899
546.295	2238	15633
545.584	3547	15659
544.874	2991	13768
544.164	2490	13193
543.454	77	14282
542.744	3305	13714
542.033	3298	14190
541.323	3204	13453
540.613	3975	14546
539.903	3473	12778
539.192	3549	13031
538.482	1736	13381
537.772	165	9975
537.062	3805	12217
536.352	2222	10461
535.641	3523	10534
534.931	2271	8985
534.221	1939	9466
533.511	3524	11992
532.801	808	9276
532.09	2079	8941
531.38	3153	8159
530.67	1205	8905
529.96	2476	8535
529.249	-1190	8498
528.539	623	7744
527.829	2213	9785
527.119	1177	8400
526.409	2698	7514
525.698	2682	8355
524.988	3126	8260
524.278	1399	8091
523.568	2640	8270
522.857	1025	7415
522.147	1683	7939
521.437	2206	7747
520.727	2624	6434
520.017	3969	8707
519.306	1057	6091
518.596	-979	7392
517.886	2262	8844
517.176	1756	6769
516.465	3016	7199
515.755	1818	7537
515.045	2022	6145
514.335	1505	6201
513.625	1381	6682
512.914	574	5351
512.204	1731	5964
511.494	2875	6214
510.784	1729	6791
510.073	2219	5772
509.363	3168	7972
508.653	2438	8788
507.943	2377	7751
507.233	2550	5514
506.522	2009	6727
505.812	1470	7415
505.102	311	4846
504.392	2469	5473
503.682	2114	6572
502.971	1030	5581
502.261	3164	7318
501.551	1113	4144
500.841	1651	5686
500.13	795	6059
499.42	2174	7195
498.71	1170	5784
498	685	4131
497.29	-442	4519
496.579	1182	5344
495.869	3184	7119
495.159	281	6176
494.449	1759	5744
493.738	2545	6584
493.028	-933	2822
492.318	-493	4488
491.608	1769	5158
490.898	414	5686
490.187	588	6022
489.477	566	4613
488.767	268	5016
488.057	1216	6804
487.346	1216	5404
486.636	-124	4616
485.926	1496	6753
485.216	1016	7048
484.506	254	4678
483.795	3425	6107
483.085	1251	8843
482.375	1883	6451
481.665	-475	4548
480.954	-398	5021
480.244	2477	5364
479.534	359	5035
478.824	1850	5754
478.114	474	4870
477.403	1682	4429
476.693	2318	7073
475.983	3210	6963
475.273	752	6200
474.562	3054	7337
473.852	2759	8309
473.142	1564	6007
472.432	3072	7572
471.722	2258	6250
471.011	835	5818
470.301	2876	6235
469.591	3043	6296
468.881	1389	5084
468.171	1100	4955
467.46	1992	6880
466.75	3198	7357
466.04	1767	5878
465.33	1156	4876
464.619	73	5345
463.909	2392	7061
463.199	1789	5411
462.489	1717	6373
461.779	1755	6379
461.068	1682	5867
460.358	-756	5618
459.648	1642	5567
458.938	1399	5821
458.227	1721	4925
457.517	2644	5763
456.807	2607	5768
456.097	2304	5899
455.387	2806	6891
454.676	730	4894
453.966	3696	6800
453.256	1516	4391
452.546	3082	5601
451.835	1664	5350
451.125	101	4951
450.415	1761	7922
449.705	2353	5639
448.995	2490	8335
448.284	1892	4279
447.574	1851	5045
446.864	379	6267
446.154	1452	5628
445.443	2886	6537
444.733	-85	4058
444.023	1625	5088
443.313	1301	5515
442.603	2266	5986
441.892	-2214	2611
441.182	1969	5328
440.472	2642	5463
439.762	2704	4699
439.052	2599	4874
438.341	441	4683
437.631	1386	5430
436.921	1872	6710
436.211	1742	4891
435.5	-663	4879
434.79	-143	4299
434.08	1481	6486
433.37	1388	5831
432.66	1385	4908
431.949	-774	4937
431.239	4847	6871
430.529	2361	7686
429.819	476	4761
429.108	1430	4722
428.398	1406	4273
427.688	883	7368
426.978	2373	5844
426.268	1334	5613
425.557	1658	4633
424.847	1364	4462
424.137	1640	4746
423.427	800	3013
422.716	1376	5731
422.006	2087	7401
421.296	2028	7383
420.586	1191	5305
419.876	695	4218
419.165	253	4966
418.455	3008	6232
417.745	162	3135
417.035	2309	3571
416.324	2628	5086
415.614	177	3244
414.904	2349	7802
414.194	3619	7215
413.484	1427	4781
412.773	-1315	5299
412.063	1642	5105
411.353	-300	3920
410.643	810	5686
409.933	59	4080
409.222	1110	5375
408.512	2026	4023
407.802	1408	4832
407.092	-263	2568
406.381	-240	2250
405.671	1893	4337
404.961	1692	5160
404.251	3990	8491
403.541	1587	6499
402.83	546	2913
402.12	1196	5110
401.41	1644	4431
400.7	2155	6147
399.989	1764	4903
399.279	1453	5265
398.569	1227	4699
397.859	3656	7944
397.149	1179	3854
396.438	840	4859
395.728	-1174	3548
395.018	363	3425
394.308	3193	7496
393.597	550	5276
392.887	2735	4657
392.177	1370	5690
391.467	782	4872
390.757	2195	4935
390.046	2936	7199
389.336	2525	7106
388.626	336	4772
387.916	1434	7681
387.205	2596	5542
386.495	1445	5692
385.785	-12	4192
385.075	325	4480
384.365	1126	4119
383.654	2134	5284
382.944	1018	3244
382.234	1344	4919
381.524	538	4743
380.813	1293	5372
380.103	2727	7170
379.393	2354	4125
378.683	1557	4614
377.973	1608	5790
377.262	1637	5251
376.552	659	2467
375.842	2426	3970
375.132	1966	5366
374.421	1121	4240
373.711	-857	3540
373.001	-211	3290
372.291	2288	5154
371.581	1732	4311
370.87	586	3513
370.16	124	2214
369.45	2185	5161
368.74	1064	4941
368.03	1894	5521
367.319	600	3879
366.609	1050	5035
365.899	2126	5001
365.189	1552	5026
364.478	1673	7154
363.768	2320	4722
363.058	2893	6043
362.348	2002	3687
361.638	1931	5171
360.927	2452	5770
360.217	1063	5730
359.507	2794	4085
358.797	2668	7204
358.086	2092	6090
357.376	17	3688
356.666	2152	4697
355.956	1835	5657
355.246	703	5632
354.535	2149	5980
353.825	1603	6037
353.115	3651	6336
352.405	4276	7637
351.694	394	4507
350.984	-198	4245
350.274	703	4148
349.564	1696	6696
348.854	1375	3432
348.143	-779	2930
347.433	895	4071
346.723	1386	5452
346.013	440	3304
345.302	2956	4810
344.592	1520	6490
343.882	-448	4227
343.172	953	5152
342.462	87	2493
341.751	1903	6367
341.041	1116	4997
340.331	1906	8349
339.621	-144	2497
338.91	2056	5150
338.2	4127	6500
337.49	1485	6182
336.78	104	2903
336.07	-683	2831
335.359	1661	4490
334.649	1068	4883
333.939	-182	3771
333.229	1668	5671
332.518	1315	5098
331.808	717	3597
331.098	1007	5165
330.388	1868	4572
329.678	1011	5053
328.967	1923	4428
328.257	1150	3671
327.547	1075	4212
326.837	608	3651
326.127	379	4108
325.416	-97	3573
324.706	1442	6778
323.996	2019	5004
323.286	2244	3719
322.575	985	3208
321.865	1118	2905
321.155	2372	5352
320.445	2454	5416
319.735	1361	3746
319.024	1935	3549
318.314	238	3614
317.604	1251	4740
316.894	924	3208
316.183	2871	6496
315.473	-1868	2774
314.763	-748	3268
314.053	437	2719
313.343	401	3914
312.632	1598	3522
311.922	1848	5883
311.212	440	3665
310.502	724	3630
309.791	2013	6312
309.081	3236	5181
308.371	1800	5901
307.661	1100	5587
306.951	1501	3330
306.24	1928	4815
305.53	1724	5626
304.82	1103	5097
304.11	2177	5585
303.399	1632	2647
302.689	-1144	2055
301.979	3620	6507
301.269	2002	6658
300.559	-205	4424
299.848	-896	4496
299.138	2182	5947
298.428	2886	9580
297.718	1438	5085
297.008	-865	2881
296.297	2696	6189
295.587	1381	5216
294.877	2165	4993
294.167	1730	6466
293.456	971	6786
292.746	1133	6224
292.036	2327	6118
291.326	1918	4995
290.616	1939	3449
289.905	2605	5523
289.195	2992	5038
288.485	1177	4153
287.775	-124	3510
287.064	1283	5948
286.354	1807	5630
285.644	931	4644
284.934	58	3900
284.224	895	4188
283.513	1138	3655
282.803	2705	5077
282.093	-609	3742
281.383	2799	5922
280.672	3637	4533
279.962	65	4354
279.252	1484	3963
278.542	1452	5385
277.832	-70	2513
277.121	350	4281
276.411	-291	1901
275.701	836	3456
274.991	772	5040
274.28	-327	3583
273.57	1747	6447
272.86	2347	5479
272.15	570	4409
271.44	2908	6945
270.729	2638	6478
270.019	-1097	3311
269.309	1335	4707
268.599	1084	5531
267.888	4159	6169
267.178	-305	3755
266.468	1608	5153
265.758	2344	7036
265.048	934	4702
264.337	975	3007
263.627	-834	3912
262.917	2065	3784
262.207	1441	5444
261.496	826	6574
260.786	2105	5499
260.076	599	3126
259.366	1713	4006
258.656	538	3893
257.945	2316	5736
257.235	2291	4420
256.525	613	5220
255.815	106	3566
255.105	1591	3745
254.394	-429	1182
253.684	2574	5632
252.974	-278	4457
252.264	-938	4216
251.553	2121	5648
250.843	1229	4087
250.133	2808	5896
249.423	835	2787
248.713	1452	5396
248.002	1377	3505
247.292	1179	7777
246.582	2647	6931
245.872	3590	7908
245.161	2697	4854
244.451	1562	5570
243.741	909	4113
243.031	-479	4258
242.321	1128	4262
241.61	2690	6349
240.9	2735	5394
240.19	1866	4354
239.48	835	4928
238.769	-3	3664
238.059	1561	4823
237.349	1213	4701
236.639	252	4314
235.929	2119	4396
235.218	144	4352
234.508	3258	7116
233.798	1127	4260
233.088	2315	5554
232.377	2402	4156
231.667	825	5529
230.957	496	3882
230.247	-215	3130
229.537	2650	6132
228.826	1613	3353
228.116	419	4930
227.406	1378	3993
226.696	1599	4908
225.986	571	3086
225.275	1947	4572
224.565	1337	4556
223.855	1754	5154
223.145	1290	4483
222.434	120	3406
221.724	2450	5440
221.014	1195	5173
220.304	840	4713
219.594	2	4473
218.883	2261	4093
218.173	843	4744
217.463	302	2756
216.753	1651	5018
216.042	-2008	3890
215.332	-189	4170
214.622	1488	3599
213.912	61	2917
213.202	696	4417
212.491	1051	4325
211.781	2252	4570
211.071	1016	5078
210.361	742	4272
209.65	1019	3197
208.94	1236	3536
208.23	905	5650
207.52	254	3199
206.81	1343	6226
206.099	1464	5132
205.389	1344	4925
204.679	1851	4444
203.969	242	4038
203.258	986	4335
202.548	655	3506
201.838	2129	6309
201.128	990	5937
200.418	-1415	3995
199.707	1294	4161
198.997	-106	3404
198.287	699	4824
197.577	2552	5009
196.866	2261	5245
196.156	4188	8039
195.446	1719	3890
194.736	1868	4861
194.026	1337	3429
193.315	1575	1529
192.605	1042	2971
191.895	237	2874
191.185	2137	4564
190.475	1946	5096
189.764	1462	5135
189.054	191	5564
188.344	2685	4323
187.634	529	4969
186.923	1965	5272
186.213	-379	1516
185.503	438	3793
184.793	2218	4559
184.083	1124	5131
183.372	593	2647
182.662	954	4868
181.952	645	5468
181.242	-195	2520
180.531	1089	6301
179.821	1387	4389
179.111	-186	3801
178.401	3382	5890
177.691	1797	6092
176.98	1751	3756
176.27	1209	3631
175.56	-1105	2017
174.85	458	4126
174.139	660	4535
173.429	2011	5811
172.719	882	4142
172.009	1385	4757
171.299	-126	2618
170.588	1448	5349
169.878	1177	2679
169.168	-437	2746
168.458	2038	3896
167.747	503	3796
167.037	247	5654
166.327	4113	6196
165.617	1987	5368
164.907	1625	4057
164.196	2362	7117
163.486	1881	6572
162.776	297	3881
162.066	2169	6262
161.355	326	3565
160.645	3576	4854
159.935	859	3065
159.225	587	5107
158.515	2841	6268
157.804	1985	4097
157.094	3040	8813
156.384	3349	7159
155.674	1813	6627
154.964	2644	7911
154.253	336	3644
153.543	3716	6059
152.833	1732	6796
152.123	2143	6838
151.412	1713	4353
150.702	5098	9840
149.992	1557	7826
149.282	1582	7106
148.572	761	4140
147.861	-358	4463
147.151	301	6554
146.441	2057	7274
145.731	1042	5528
145.02	3103	7261
144.31	183	6515
143.6	2740	7443
142.89	1509	7664
142.18	273	3486
141.469	1204	6168
140.759	1945	6294
140.049	977	7764
139.339	987	4965
138.628	139	4811
137.918	1902	7102
137.208	2336	7410
136.498	385	6670
135.788	1803	6565
135.077	918	6393
134.367	1728	8102
133.657	2435	8151
132.947	570	7947
132.236	1846	7904
131.526	2140	8012
130.816	1796	8424
130.106	2254	7752
129.396	2085	7810
128.685	2024	8091
127.975	1329	6846
127.265	3626	8248
126.555	2391	8849
125.844	1337	7757
125.134	1750	9022
124.424	2585	7943
123.714	2748	7596
123.004	1330	8345
122.293	1975	8156
121.583	883	7605
120.873	2030	7773
120.163	2524	8457
119.453	1027	8572
118.742	130	7679
118.032	2250	10237
117.322	1624	8269
116.612	1599	8094
115.901	2265	8347
115.191	2809	9654
114.481	2220	9782
113.771	1599	8125
113.061	2095	8966
112.35	2461	10347
111.64	2401	11984
110.93	1994	8720
110.22	568	6954
109.509	2024	9735
108.799	1410	8567
108.089	2895	10072
107.379	1567	10964
106.669	1289	8544
105.958	745	8659
105.248	2164	8528
104.538	1914	8785
103.828	1470	9873
103.117	268	8310
102.407	2786	11199
101.697	1232	8689
100.987	4437	10428
100.277	2334	8466
99.5663	1585	1620
98.8561	1820	8553
98.1459	2365	8673
97.4357	3336	12270
96.7255	3723	11751
96.0152	2494	11495
95.305	2417	9364
94.5948	260	7174
93.8846	3081	14324
93.1744	935	8141
92.4641	2265	10318
91.7539	2008	8349
91.0437	4476	12990
90.3335	-78	9349
89.6233	3667	10494
88.913	3009	9101
88.2028	2355	10338
87.4926	2391	12628
86.7824	3718	13489
86.0722	2067	11240
85.3619	907	9889
84.6517	2580	11558
83.9415	2455	11524
83.2313	1301	10312
82.5211	2056	10340
81.8108	863	10589
81.1006	2484	9214
80.3904	1090	10425
79.6802	2920	11808
78.97	2090	11230
78.2597	1832	10612
77.5495	1604	10200
76.8393	2218	13757
76.1291	2587	11849
75.4189	3734	13194
74.7086	1547	11265
73.9984	2013	11524
73.2882	1284	12201
72.578	3091	13699
71.8678	544	10364
71.1575	1907	12484
70.4473	3912	12128
69.7371	2734	12346
69.0269	3660	13022
68.3167	2501	14075
67.6064	4027	12539
66.8962	1782	11508
66.186	2353	13859
65.4758	4414	14083
64.7656	2297	12717
64.0553	1608	11760
63.3451	2491	11794
62.6349	3544	13852
61.9247	2516	12332
61.2145	2342	14773
60.5042	2357	12796
59.794	1910	13102
59.0838	3167	13692
58.3736	201	13128
57.6634	2551	13613
56.9531	4205	14709
56.2429	3403	14643
55.5327	5488	15695
54.8225	2751	15177
54.1123	3755	15887
53.402	2839	15345
52.6918	3300	15051
51.9816	3270	14364
51.2714	1447	14433
50.5612	2859	14147
49.8509	2581	13083
49.1407	2484	14025
48.4305	953	14724
47.7203	2300	15040
47.0101	3751	16312
46.2998	2207	16029
45.5896	1464	14469
44.8794	3106	15550
44.1692	1620	15333
43.459	2894	17576
42.7487	2754	14881
42.0385	3058	16602
41.3283	2250	16876
40.6181	4414	17167
39.9079	2535	17211
39.1976	3307	17205
38.4874	4660	18666
37.7772	2963	18913
37.067	2800	18220
36.3568	3742	18923
35.6465	3713	18168
34.9363	4359	17335
34.2261	3124	19540
33.5159	3183	19409
32.8057	2631	20481
32.0954	3962	21438
31.3852	2122	22178
30.675	2805	22494
29.9648	3105	23872
29.2546	3538	22052
28.5443	3995	24869
27.8341	3815	26534
27.1239	2964	25832
26.4137	4360	27502
25.7035	6858	30136
24.9932	7817	30544
24.283	6222	31739
23.5728	7415	32227
22.8626	5680	32034
22.1524	5747	33655
21.4421	4642	33482
20.7319	7176	37595
20.0217	5895	37198
19.3115	5732	37879
18.6013	8400	42575
17.891	7305	42268
17.1808	5656	44474
16.4706	6656	46297
15.7604	8831	50921
15.0502	10266	57046
14.3399	11833	58432
13.6297	12231	64327
12.9195	12955	72309
12.2093	13372	83963
11.4991	17055	107018
10.7888	21741	138886
10.0786	28995	177673
9.3684	45720	269033
8.65818	100259	616915
7.94796	255330	1603744
7.23774	568719	3681126
6.52752	994602	6626697
5.8173	1428967	9381431
5.10708	1601520	10787900
4.39686	1486061	10062600
3.68664	1128147	7775075
2.97642	726495	4946416
2.2662	395475	2640611
1.55598	193089	1268476
0.84576	100245	639724
0.13554	58023	374189
--	--	--
--	--	--
--	--	--
--	--	--
--	--	--
--	--	--
--	--	--
--	--	--
--	--	--
--	--	--
--	--	--
--	--	--
--	--	--
--	--	--
--	--	--
--	--	--
--	--	--
--	--	--
--	--	--
--	--	--
--	--	--
--	--	--
--	--	--
--	--	--
--	--	--
--	--	--
--	--	--
--	--	--
--	--	--
--	--	--
--	--	--
--	--	--
--	--	--
--	--	--
--	--	--
--	--	--
--	--	--
--	--	--
--	--	--
--	--	--
--	--	--
--	--	--
--	--	--
--	--	--
--	--	--
--	--	--
--	--	--
--	--	--
--	--	--
--	--	--
--	--	--
--	--	--
--	--	--
--	--	--
--	--	--
--	--	--
--	--	--
--	--	--
--	--	--
--	--	--
--	--	--
--	--	--
--	--	--
--	--	--
--	--	--
--	--	--
--	--	--
--	--	--
--	--	--
--	--	--
--	--	--
--	--	--
--	--	--
--	--	--
--	--	--
--	--	--
--	--	--
--	--	--
--	--	--
--	--	--
--	--	--
--	--	--
--	--	--
--	--	--
--	--	--
--	--	--
--	--	--
--	--	--
--	--	--
--	--	--
--	--	--
--	--	--
--	--	--
--	--	--
--	--	--
--	--	--
--	--	--
--	--	--
--	--	--
--	--	--
--	--	--
--	--	--
--	--	--
--	--	--
--	--	--
--	--	--
--	--	--
--	--	--
--	--	--
--	--	--
--	--	--
--	--	--
--	--	--
--	--	--
--	--	--
--	--	--
--	--	--
--	--	--
--	--	--
--	--	--
--	--	--
--	--	--
--	--	--
--	--	--
--	--	--
--	--	--
--	--	--
--	--	--
--	--	--
--	--	--
--	--	--
--	--	--
--	--	--
--	--	--
--	--	--
--	--	--
--	--	--
--	--	--
--	--	--
--	--	--
--	--	--
--	--	--
--	--	--
--	--	--
--	--	--
--	--	--
--	--	--
--	--	--
--	--	--
--	--	--
--	--	--
--	--	--
--	--	--
--	--	--
--	--	--
--	--	--
--	--	--
--	--	--
--	--	--
--	--	--
--	--	--
--	--	--
--	--	--
--	--	--
--	--	--
--	--	--
--	--	--
--	--	--
--	--	--
--	--	--
--	--	--
--	--	--
--	--	--
--	--	--
--	--	--
--	--	--
--	--	--
--	--	--
--	--	--
--	--	--
--	--	--
--	--	--
--	--	--
--	--	--
--	--	--
--	--	--
--	--	--
--	--	--
--	--	--
--	--	--
--	--	--
--	--	--
--	--	--
--	--	--
--	--	--
--	--	--
--	--	--
--	--	--
--	--	--
--	--	--
--	--	--
--	--	--
--	--	--
--	--	--
--	--	--
--	--	--
--	--	--
--	--	--
--	--	--
--	--	--
--	--	--
--	--	--
--	--	--
--	--	--
--	--	--
--	--	--
--	--	--
--	--	--
--	--	--
--	--	--
--	--	--
--	--	--
--	--	--
--	--	--
--	--	--
--	--	--
--	--	--
--	--	--
--	--	--
--	--	--
--	--	--
--	--	--
--	--	--
--	--	--
--	--	--
--	--	--
--	--	--
--	--	--
--	--	--
--	--	--
--	--	--
--	--	--
--	--	--
--	--	--
--	--	--
--	--	--
--	--	--
--	--	--
--	--	--
--	--	--
--	--	--
--	--	--
--	--	--
--	--	--
--	--	--
--	--	--
--	--	--
--	--	--
--	--	--
--	--	--
--	--	--
--	--	--
--	--	--
--	--	--
--	--	--
--	--	--
--	--	--
--	--	--
--	--	--
--	--	--
--	--	--
--	--	--
--	--	--
--	--	--
--	--	--
--	--	--
--	--	--
--	--	--
--	--	--
--	--	--
--	--	--
--	--	--
--	--	--
--	--	--
--	--	--
--	--	--
--	--	--
--	--	--
--	--	--
--	--	--
--	--	--
--	--	--
--	--	--
--	--	--
--	--	--
--	--	--
--	--	--
--	--	--
--	--	--
--	--	--
--	--	--
--	--	--
--	--	--
--	--	--
--	--	--
--	--	--
--	--	--
--	--	--
--	--	--
--	--	--
--	--	--
--	--	--
--	--	--
--	--	--
--	--	--
--	--	--
--	--	--
--	--	--
--	--	--
--	--	--
--	--	--
--	--	--
--	--	--
--	--	--
--	--	--
--	--	--
--	--	--
--	--	--
--	--	--
--	--	--
--	--	--
--	--	--
--	--	--
--	--	--
--	--	--
--	--	--
--	--	--
--	--	--
--	--	--
--	--	--
--	--	--
--	--	--
--	--	--
--	--	--
--	--	--
--	--	--
--	--	--
--	--	--
--	--	--
--	--	--
--	--	--
--	--	--
--	--	--
--	--	--
--	--	--
--	--	--
--	--	--
--	--	--
--	--	--
--	--	--
--	--	--
--	--	--
--	--	--
--	--	--
--	--	--
--	--	--
--	--	--
--	--	--
--	--	--
--	--	--
--	--	--
--	--	--
--	--	--
--	--	--
--	--	--
--	--	--
--	--	--
--	--	--
--	--	--
--	--	--
--	--	--
--	--	--
--	--	--
--	--	--
--	--	--
--	--	--
--	--	--
--	--	--
--	--	--
--	--	--
--	--	--
--	--	--
--	--	--
--	--	--
--	--	--
--	--	--
--	--	--
--	--	--
--	--	--
--	--	--
--	--	--
--	--	--
--	--	--
--	--	--
--	--	--
--	--	--
--	--	--
--	--	--
--	--	--
--	--	--
--	--	--
--	--	--
--	--	--
--	--	--
--	--	--
--	--	--
--	--	--
--	--	--
--	--	--
--	--	--
--	--	--
--	--	--
--	--	--
--	--	--
--	--	--
--	--	--
--	--	--
--	--	--
--	--	--
--	--	--
--	--	--
--	--	--
--	--	--
--	--	--
--	--	--
--	--	--
--	--	--
--	--	--
--	--	--
--	--	--
--	--	--
--	--	--
--	--	--
--	--	--
--	--	--
--	--	--
--	--	--
--	--	--
--	--	--
--	--	--
--	--	--
--	--	--
--	--	--
--	--	--
--	--	--
--	--	--
--	--	--
--	--	--
--	--	--
--	--	--
--	--	--
--	--	--
--	--	--
--	--	--
--	--	--
--	--	--
--	--	--
--	--	--
--	--	--
--	--	--
--	--	--
--	--	--
--	--	--
--	--	--
--	--	--
--	--	--
--	--	--
--	--	--
--	--	--
--	--	--
--	--	--
--	--	--
--	--	--
--	--	--
--	--	--
--	--	--
--	--	--
--	--	--
--	--	--
--	--	--
--	--	--
--	--	--
--	--	--
--	--	--
--	--	--
--	--	--
--	--	--
--	--	--
--	--	--
--	--	--
--	--	--
--	--	--
--	--	--
--	--	--
--	--	--
--	--	--
--	--	--
--	--	--
--	--	--
--	--	--
--	--	--
--	--	--
--	--	--
--	--	--
--	--	--
--	--	--
--	--	--
--	--	--
--	--	--
--	--	--
--	--	--
--	--	--
--	--	--
--	--	--
--	--	--
--	--	--
--	--	--
--	--	--
--	--	--
--	--	--
--	--	--
--	--	--
--	--	--
--	--	--
--	--	--
--	--	--
--	--	--
--	--	--
--	--	--
--	--	--
--	--	--
--	--	--
--	--	--
--	--	--
--	--	--
--	--	--
--	--	--
--	--	--
--	--	--
--	--	--
--	--	--
--	--	--
--	--	--
--	--	--
--	--	--
--	--	--
--	--	--
--	--	--
--	--	--
--	--	--
--	--	--
--	--	--
--	--	--
--	--	--
--	--	--
--	--	--
--	--	--
--	--	--
--	--	--
--	--	--
--	--	--
--	--	--
--	--	--
--	--	--
--	--	--
--	--	--
--	--	--
--	--	--
--	--	--
--	--	--
--	--	--
--	--	--
--	--	--
--	--	--
--	--	--
--	--	--
--	--	--
--	--	--
--	--	--
--	--	--
--	--	--
--	--	--
--	--	--
--	--	--
--	--	--
--	--	--
--	--	--
--	--	--
--	--	--
--	--	--
--	--	--
--	--	--
--	--	--
--	--	--
--	--	--
--	--	--
--	--	--
--	--	--
--	--	--
--	--	--
--	--	--
--	--	--
--	--	--
--	--	--
--	--	--
--	--	--
--	--	--
--	--	--
--	--	--
--	--	--
--	--	--
--	--	--
--	--	--
--	--	--
--	--	--
--	--	--
--	--	--
--	--	--
--	--	--
--	--	--
--	--	--
--	--	--
--	--	--
--	--	--
--	--	--
--	--	--
--	--	--
--	--	--
--	--	--
--	--	--
--	--	--
--	--	--
--	--	--
--	--	--
--	--	--
--	--	--
--	--	--
--	--	--
--	--	--
--	--	--
--	--	--
--	--	--
--	--	--
--	--	--
--	--	--
--	--	--
--	--	--
--	--	--
--	--	--
--	--	--
--	--	--
--	--	--
--	--	--
--	--	--
--	--	--
--	--	--
--	--	--
--	--	--
--	--	--
--	--	--
--	--	--
--	--	--
--	--	--
--	--	--
--	--	--
--	--	--
--	--	--
--	--	--
--	--	--
--	--	--
--	--	--
--	--	--
--	--	--
--	--	--
--	--	--
--	--	--
--	--	--
--	--	--
--	--	--
--	--	--
--	--	--
--	--	--
--	--	--
--	--	--
--	--	--
--	--	--
--	--	--
--	--	--
--	--	--
--	--	--
--	--	--
--	--	--
--	--	--
--	--	--
--	--	--
--	--	--
--	--	--
--	--	--
--	--	--
--	--	--
--	--	--
--	--	--
--	--	--
--	--	--
--	--	--
--	--	--
--	--	--
--	--	--
--	--	--
--	--	--
--	--	--
--	--	--
--	--	--
--	--	--
--	--	--
--	--	--
--	--	--
--	--	--
--	--	--
--	--	--
--	--	--
--	--	--
--	--	--
--	--	--
--	--	--
--	--	--
--	--	--
--	--	--
--	--	--
--	--	--
--	--	--
--	--	--
--	--	--
--	--	--
--	--	--
--	--	--
--	--	--
--	--	--
--	--	--
--	--	--
--	--	--
--	--	--
[truncated: 63,549 more rows]

## Sheet: Figure2h
	--	--
0	1	1
0.48828	0.95954	0.81783
0.97656	0.86895	0.83915
1.46484	0.84257	0.8314
1.95313	0.72559	0.84884
2.44141	0.75726	0.77519
2.92969	0.70361	0.83721
3.41797	0.65611	0.80039
3.90625	0.64116	0.72093
4.39453	0.63676	0.69186
4.88281	0.58751	0.8062
5.37109	0.56201	0.71705
5.85938	0.59103	0.79264
6.34766	0.52682	0.76163
6.83594	0.51187	0.71899
7.32422	0.52155	0.71899
7.8125	0.45471	0.69186
8.30078	0.43887	0.61434
8.78906	0.47581	0.74031
9.27734	0.42832	0.68992
9.76563	0.40721	0.66279
10.2539	0.38786	0.6124
10.7422	0.41689	0.72481
11.2305	0.38259	0.66473
11.7188	0.37643	0.68217
12.207	0.35796	0.63178
12.6953	0.33861	0.67442
13.1836	0.34916	0.6531
13.6719	0.35268	0.67442
14.1602	0.34653	0.64729
14.6484	0.34037	0.64535
15.1367	0.28496	0.67054
15.625	0.30783	0.61047
16.1133	0.33333	0.6376
16.6016	0.31838	0.64535
17.0898	0.31926	0.70155
17.5781	0.30343	0.72481
18.0664	0.28936	0.62403
18.5547	0.30079	0.62597
19.043	0.29903	0.64535
19.5312	0.2832	0.68217
20.0195	0.25242	0.65504
20.5078	0.27001	0.6938
20.9961	0.25594	0.60078
21.4844	0.27529	0.60659
21.9727	0.28584	0.6686
22.4609	0.27089	0.62403
22.9492	0.25418	0.61434
23.4375	0.20317	0.6531
23.9258	0.24186	0.6124
24.4141	0.22339	0.69767
24.9023	0.23923	0.65698
25.3906	0.23395	0.61628
25.8789	0.22691	0.69186
26.3672	0.22691	0.5969
26.8555	0.23747	0.5562
27.3438	0.19613	0.60853
27.832	0.23747	0.59884
28.3203	0.19613	0.58721
28.8086	0.19789	0.60659
29.2969	0.22076	0.55426
29.7852	0.20229	0.55039
30.2734	0.2058	0.62209
30.7617	0.20932	0.64147
31.25	0.19085	0.54845
31.7383	0.20229	0.60853
32.2266	0.19525	0.55039
32.7148	0.18294	0.68411
33.2031	0.19173	0.59302
33.6914	0.20668	0.57558
34.1797	0.1803	0.61628
34.668	0.18909	0.58721
35.1562	0.18294	0.57364
35.6445	0.17062	0.58721
36.1328	0.18997	0.60659
36.6211	0.17414	0.55233
37.1094	0.17678	0.61822
37.5977	0.18997	0.54651
38.0859	0.19701	0.5814
38.5742	0.17238	0.52132
39.0625	0.16271	0.57171
39.5508	0.17766	0.57752
40.0391	0.1715	0.64147
40.5273	0.16535	0.62209
41.0156	0.16974	0.55814
41.5039	0.16447	0.63372
41.9922	0.13281	0.57946
42.4805	0.16095	0.53101
42.9688	0.15215	0.58721
43.457	0.16711	0.58527
43.9453	0.18206	0.53488
44.4336	0.15567	0.56783
44.9219	0.17414	0.53488
45.4102	0.15303	0.6376
45.8984	0.14688	0.58333
46.3867	0.14776	0.53488
46.875	0.12577	0.50194
47.3633	0.146	0.58333
47.8516	0.15391	0.55814
48.3398	0.146	0.57364
48.8281	0.16799	0.53876
49.3164	0.15215	0.56202
49.8047	0.13632	0.56589
50.293	0.13896	0.59302
50.7812	0.14072	0.56008
51.2695	0.15303	0.50388
51.7578	0.15303	0.55814
52.2461	0.15391	0.55814
52.7344	0.15655	0.56202
53.2227	0.11522	0.51163
53.7109	0.15303	0.52907
54.1992	0.12577	0.50581
54.6875	0.13017	0.60271
55.1758	0.14424	0.53876
55.6641	0.13632	0.52713
56.1523	0.12489	0.53682
56.6406	0.12313	0.5562
57.1289	0.13544	0.51938
57.6172	0.13193	0.48837
58.1055	0.13369	0.52907
58.5938	0.13369	0.54651
59.082	0.12137	0.49419
59.5703	0.10642	0.55233
60.0586	0.13632	0.49806
60.5469	0.12665	0.57364
61.0352	0.12841	0.53682
61.5234	0.11961	0.55039
62.0117	0.13808	0.54651
62.5	0.12665	0.60853
62.9883	0.12753	0.57364
63.4766	0.11873	0.55814
63.9648	0.11785	0.53682
64.4531	0.11434	0.5562
64.9414	0.11697	0.57171
65.4297	0.14336	0.55039
65.918	0.13281	0.51357
66.4062	0.11961	0.53876
66.8945	0.12137	0.53876
67.3828	0.1029	0.49806
67.8711	0.13281	0.56783
68.3594	0.09411	0.47674
68.8477	0.1073	0.55814
69.3359	0.10642	0.4845
69.8242	0.1073	0.52519
70.3125	0.12313	0.54845
70.8008	0.08091	0.48256
71.2891	0.11609	0.52519
71.7773	0.12049	0.47674
72.2656	0.1029	0.51938
72.7539	0.09499	0.50581
73.2422	0.11961	0.52713
73.7305	0.1029	0.49225
74.2188	0.11346	0.49031
74.707	0.11609	0.52519
75.1953	0.11697	0.47674
75.6836	0.09499	0.50969
76.1719	0.10906	0.51744
76.6602	0.09675	0.50775
77.1484	0.0985	0.44961
77.6367	0.10642	0.51357
78.125	0.10642	0.56008
78.6133	0.08707	0.52326
79.1016	0.11082	0.49225
79.5898	0.11609	0.53876
80.0781	0.08971	0.51744
80.5664	0.1073	0.47481
81.0547	0.10114	0.4845
81.543	0.08971	0.54264
82.0312	0.12401	0.59109
82.5195	0.09323	0.56202
83.0078	0.1117	0.48643
83.4961	0.1029	0.46124
83.9844	0.10202	0.53101
84.4727	0.09763	0.52519
84.9609	0.1073	0.53682
85.4492	0.10114	0.57558
85.9375	0.10114	0.5407
86.4258	0.12225	0.52519
86.9141	0.09675	0.49031
87.4023	0.1073	0.49225
87.8906	0.10378	0.56395
88.3789	0.09938	0.49031
88.8672	0.10114	0.52132
89.3555	0.09675	0.45736
89.8438	0.09323	0.52132
90.332	0.08883	0.5
90.8203	0.11082	0.53101
91.3086	0.12137	0.4845
91.7969	0.09763	0.46318
92.2852	0.1029	0.52326
92.7734	0.1117	0.48643
93.2617	0.09938	0.49806
93.75	0.09059	0.49612
94.2383	0.09763	0.5155
94.7266	0.09938	0.52132
95.2148	0.09499	0.46512
95.7031	0.09235	0.43605
96.1914	0.09147	0.45155
96.6797	0.09323	0.4593
97.168	0.09938	0.43798
97.6562	0.07212	0.49031
98.1445	0.09763	0.50194
98.6328	0.09763	0.45543
99.1211	0.0985	0.49225
99.6094	0.08619	0.43411
100.098	0.10554	0.47868
100.586	0.09763	0.4845
101.074	0.09763	0.46899
101.562	0.09323	0.49225
102.051	0.08443	0.47287
102.539	0.08531	0.46705
103.027	0.08971	0.42829
103.516	0.08883	0.47093
104.004	0.07916	0.46512
104.492	0.1029	0.46512
104.98	0.07916	0.46512
105.469	0.08091	0.44961
105.957	0.08531	0.50388
106.445	0.09675	0.51163
106.934	0.09235	0.46899
107.422	0.08267	0.47093
107.91	0.07652	0.46318
108.398	0.08619	0.49419
108.887	0.09323	0.50775
109.375	0.08443	0.49612
109.863	0.07828	0.42248
110.352	0.08443	0.43992
110.84	0.09938	0.45543
111.328	0.08355	0.44961
111.816	0.08355	0.45155
112.305	0.09499	0.47287
112.793	0.09499	0.51357
113.281	0.1029	0.46318
113.77	0.08004	0.42248
114.258	0.09411	0.44961
114.746	0.09147	0.42054
115.234	0.07652	0.46318
115.723	0.09938	0.46318
116.211	0.07564	0.45155
116.699	0.07564	0.43992
117.188	0.1029	0.48256
117.676	0.0642	0.47093
118.164	0.06508	0.43798
118.652	0.09675	0.49031
119.141	0.07564	0.46899
119.629	0.08795	0.46705
120.117	0.07476	0.4031
120.605	0.08531	0.44767
121.094	0.08091	0.37403
121.582	0.09323	0.42248
122.07	0.09147	0.45736
122.559	0.08971	0.44574
123.047	0.08355	0.42636
123.535	0.08531	0.43798
124.023	0.073	0.40504
124.512	0.08531	0.46124
125	0.09059	0.43992
125.488	0.07828	0.46318
125.977	0.08619	0.41473
126.465	0.08179	0.47674
126.953	0.08355	0.46899
127.441	0.073	0.44767
127.93	0.07124	0.44186
128.418	0.10114	0.48837
128.906	0.08531	0.45349
129.395	0.07916	0.38566
129.883	0.0774	0.46705
130.371	0.09499	0.41279
130.859	0.06948	0.44574
131.348	0.09235	0.43217
131.836	0.08179	0.44574
132.324	0.08971	0.43217
132.812	0.07036	0.41085
133.301	0.07212	0.40504
133.789	0.07916	0.38953
134.277	0.05805	0.41279
134.766	0.073	0.45155
135.254	0.0774	0.37403
135.742	0.08531	0.43992
136.23	0.07212	0.42442
136.719	0.07124	0.40116
137.207	0.07036	0.46124
137.695	0.06508	0.38372
138.184	0.0642	0.40698
138.672	0.09147	0.39341
139.16	0.06948	0.42054
139.648	0.08179	0.41279
140.137	0.08795	0.43605
140.625	0.06948	0.43992
141.113	0.07388	0.46899
141.602	0.08004	0.42829
142.09	0.07476	0.41085
142.578	0.06772	0.38953
143.066	0.07564	0.36822
143.555	0.08443	0.44574
144.043	0.07652	0.4593
144.531	0.06245	0.43217
145.02	0.07916	0.41279
145.508	0.06684	0.4186
145.996	0.06596	0.42054
146.484	0.06596	0.43411
146.973	0.07652	0.4186
147.461	0.07212	0.4031
147.949	0.06596	0.3624
148.438	0.06157	0.44186
148.926	0.0642	0.43605
149.414	0.07652	0.41473
149.902	0.06948	0.4186
150.391	0.05453	0.4031
150.879	0.06772	0.42636
151.367	0.0774	0.37597
151.855	0.0642	0.3876
152.344	0.08004	0.43798
152.832	0.07124	0.42829
153.32	0.06948	0.42248
153.809	0.07124	0.40116
154.297	0.07916	0.37791
154.785	0.073	0.41667
155.273	0.07124	0.42829
155.762	0.08531	0.35659
156.25	0.07652	0.36822
156.738	0.06508	0.4031
157.227	0.06684	0.39922
157.715	0.06948	0.4031
158.203	0.0774	0.39147
158.691	0.06245	0.40116
159.18	0.07036	0.39147
159.668	0.05717	0.35853
160.156	0.06508	0.38372
160.645	0.0686	0.39729
161.133	0.07476	0.38372
161.621	0.06508	0.40504
162.109	0.07652	0.36628
162.598	0.07124	0.36628
163.086	0.08004	0.36434
163.574	0.06948	0.40698
164.062	0.0686	0.35853
164.551	0.05629	0.38372
165.039	0.07212	0.4186
165.527	0.0774	0.38178
166.016	0.06948	0.39147
166.504	0.07476	0.36822
166.992	0.07036	0.40504
167.48	0.05189	0.40698
167.969	0.08707	0.3876
168.457	0.06772	0.40698
168.945	0.05189	0.33333
169.434	0.06596	0.36434
169.922	0.06684	0.42442
170.41	0.04925	0.37984
170.898	0.07036	0.38178
171.387	0.06332	0.38566
171.875	0.08091	0.37984
172.363	0.07036	0.40891
172.852	0.07124	0.38566
173.34	0.06245	0.34496
173.828	0.05365	0.35078
174.316	0.05629	0.40891
174.805	0.06508	0.36822
175.293	0.06948	0.35853
175.781	0.06157	0.3624
176.27	0.06948	0.35853
176.758	0.07564	0.34109
177.246	0.06772	0.3469
177.734	0.06596	0.36047
178.223	0.05453	0.33333
178.711	0.06684	0.38372
179.199	0.05277	0.38372
179.688	0.06772	0.32558
180.176	0.07036	0.35659
180.664	0.05541	0.37791
181.152	0.07212	0.34302
181.641	0.06772	0.32171
182.129	0.05981	0.34884
182.617	0.05717	0.36628
183.105	0.06069	0.35078
183.594	0.05717	0.36822
184.082	0.06596	0.35271
184.57	0.04837	0.37791
185.059	0.05893	0.37403
185.547	0.06332	0.36047
186.035	0.0642	0.3876
186.523	0.06596	0.35271
187.012	0.05453	0.36047
187.5	0.07036	0.35465
187.988	0.05629	0.32558
188.477	0.05981	0.33721
188.965	0.06157	0.37403
189.453	0.05717	0.36822
189.941	0.07124	0.37984
190.43	0.05981	0.37597
190.918	0.05981	0.3876
191.406	0.08179	0.39341
191.895	0.04925	0.34302
192.383	0.07036	0.4186
192.871	0.07212	0.35853
193.359	0.08355	0.3469
193.848	0.06508	0.32946
194.336	0.05453	0.37597
194.824	0.05893	0.37984
195.312	0.06772	0.35659
195.801	0.0686	0.37791
196.289	0.05717	0.38566
196.777	0.06069	0.33333
197.266	0.05365	0.29845
197.754	0.0387	0.35659
198.242	0.05453	0.35659
198.73	0.07124	0.37984
199.219	0.05189	0.35465
199.707	0.06157	0.34884
200.195	0.06332	0.35659
200.684	0.05365	0.38953
201.172	0.06069	0.34496
201.66	0.06508	0.36434
202.148	0.05805	0.36047
202.637	0.05453	0.36822
203.125	0.05717	0.35271
203.613	0.06245	0.38566
204.102	0.05981	0.36047
204.59	0.05805	0.32558
205.078	0.05805	0.36822
205.566	0.06508	0.35465
206.055	0.04925	0.3314
206.543	0.07036	0.32558
207.031	0.07036	0.35659
207.52	0.06772	0.37984
208.008	0.05453	0.31589
208.496	0.05541	0.3469
208.984	0.06069	0.27326
209.473	0.07564	0.34109
209.961	0.0686	0.33527
210.449	0.05541	0.33915
210.938	0.04925	0.35078
211.426	0.06157	0.39729
211.914	0.07036	0.34109
212.402	0.06948	0.30233
212.891	0.05893	0.32171
213.379	0.04837	0.32752
213.867	0.05805	0.33721
214.355	0.06245	0.35659
214.844	0.05981	0.36434
215.332	0.05805	0.30814
215.82	0.0774	0.36434
216.309	0.05189	0.3469
216.797	0.05365	0.33721
217.285	0.05277	0.35271
217.773	0.05541	0.35078
218.262	0.07388	0.36822
218.75	0.0642	0.35853
219.238	0.05365	0.31008
219.727	0.06069	0.34884
220.215	0.05981	0.32752
220.703	0.07124	0.29845
221.191	0.06684	0.34496
221.68	0.06069	0.35078
222.168	0.05629	0.36628
222.656	0.06069	0.32171
223.145	0.0642	0.33333
223.633	0.04749	0.31977
224.121	0.06245	0.3469
224.609	0.04925	0.32946
225.098	0.05453	0.31395
225.586	0.05629	0.34302
226.074	0.05013	0.3624
226.562	0.05365	0.3624
227.051	0.05013	0.31202
227.539	0.0642	0.2655
228.027	0.07124	0.31395
228.516	0.05365	0.37209
229.004	0.05277	0.33915
229.492	0.05453	0.31008
229.98	0.05013	0.3469
230.469	0.06948	0.34109
230.957	0.06332	0.26938
231.445	0.05013	0.35271
231.934	0.06069	0.33527
232.422	0.07564	0.35078
232.91	0.05893	0.35853
233.398	0.05189	0.30233
233.887	0.05629	0.33915
234.375	0.05541	0.31589
234.863	0.04661	0.35659
235.352	0.05805	0.35078
235.84	0.05189	0.30426
236.328	0.06332	0.33527
236.816	0.05365	0.3062
237.305	0.05717	0.38372
237.793	0.03782	0.32364
238.281	0.0387	0.32558
238.77	0.04925	0.29264
239.258	0.05365	0.31589
239.746	0.05189	0.28101
240.234	0.06245	0.31589
240.723	0.05189	0.30233
241.211	0.06157	0.30233
241.699	0.05805	0.30814
242.188	0.05101	0.37597
242.676	0.05453	0.31977
243.164	0.0686	0.29264
243.652	0.04398	0.31202
244.141	0.06684	0.31783
244.629	0.0387	0.32171
245.117	0.06508	0.31589
245.605	0.04925	0.30233
246.094	0.0642	0.26744
246.582	0.07124	0.32364
247.07	0.05189	0.34496
247.559	0.0686	0.3062
248.047	0.05277	0.29264
248.535	0.04485	0.31202
249.023	0.04749	0.31589
249.512	0.06069	0.31977
250	0.04661	0.23256
250.488	0.05629	0.26163
250.977	0.05541	0.31202
251.465	0.05541	0.28682
251.953	0.06596	0.31589
252.441	0.05893	0.28876
252.93	0.05629	0.27519
253.418	0.06069	0.3062
253.906	0.05805	0.29845
254.395	0.05013	0.31202
254.883	0.04925	0.28682
255.371	0.04134	0.31589
255.859	0.05365	0.30039
256.348	0.05013	0.2655
256.836	0.05541	0.29457
257.324	0.05101	0.25969
257.812	0.04485	0.26938
258.301	0.05189	0.32364
258.789	0.05893	0.28876
259.277	0.05277	0.3314
259.766	0.05013	0.3062
260.254	0.05101	0.29651
260.742	0.05189	0.28101
261.23	0.04485	0.30814
261.719	0.04222	0.30233
262.207	0.05013	0.29457
262.695	0.05013	0.27132
263.184	0.04046	0.26357
263.672	0.0431	0.32171
264.16	0.05453	0.27326
264.648	0.05629	0.2907
265.137	0.05277	0.3062
265.625	0.05101	0.29651
266.113	0.0642	0.30039
266.602	0.04749	0.27326
267.09	0.05013	0.29845
267.578	0.06157	0.28876
268.066	0.05101	0.2655
268.555	0.04925	0.30426
269.043	0.04485	0.31977
269.531	0.05013	0.29457
270.02	0.04837	0.28682
270.508	0.04573	0.30039
270.996	0.05189	0.33333
271.484	0.05101	0.25969
271.973	0.05893	0.2655
272.461	0.04485	0.28295
272.949	0.05629	0.25775
273.438	0.05893	0.28295
273.926	0.04661	0.29457
274.414	0.03606	0.24225
274.902	0.06508	0.31202
275.391	0.0431	0.23643
275.879	0.04046	0.26744
276.367	0.05013	0.28876
276.855	0.0431	0.32752
277.344	0.05013	0.26357
277.832	0.05277	0.29845
278.32	0.06332	0.25581
278.809	0.05981	0.27713
279.297	0.05101	0.28488
279.785	0.04661	0.24612
280.273	0.05893	0.31977
280.762	0.05101	0.27907
281.25	0.05013	0.25388
281.738	0.05805	0.28488
282.227	0.04661	0.26163
282.715	0.05981	0.32171
283.203	0.05189	0.28101
283.691	0.04661	0.28295
284.18	0.04925	0.26163
284.668	0.06069	0.31202
285.156	0.0387	0.29264
285.645	0.04046	0.25969
286.133	0.03694	0.24612
286.621	0.05101	0.30426
287.109	0.03518	0.31783
287.598	0.04222	0.30426
288.086	0.05453	0.23837
288.574	0.04222	0.23837
289.062	0.04485	0.23643
289.551	0.05013	0.23256
290.039	0.05277	0.29457
290.527	0.05189	0.29264
291.016	0.04573	0.30039
291.504	0.05189	0.25581
291.992	0.04046	0.27132
292.48	0.04837	0.21705
292.969	0.04925	0.27713
293.457	0.05629	0.27907
293.945	0.05717	0.30814
294.434	0.05189	0.22287
294.922	0.04398	0.28876
295.41	0.04837	0.28488
295.898	0.04398	0.24612
296.387	0.04485	0.27326
296.875	0.0431	0.26357
297.363	0.05101	0.2345
297.852	0.0431	0.28101
298.34	0.05013	0.25581
298.828	0.05277	0.27519
299.316	0.05277	0.2655
299.805	0.05365	0.27132
300.293	0.05101	0.25194
300.781	0.04485	0.25194
301.27	0.05629	0.20155
301.758	0.04573	0.30233
302.246	0.04573	0.24419
302.734	0.04398	0.28295
303.223	0.04046	0.23643
303.711	0.04661	0.25
304.199	0.04573	0.1938
304.688	0.04485	0.2907
305.176	0.04661	0.3062
305.664	0.0431	0.25194
306.152	0.04925	0.2655
306.641	0.04485	0.31589
307.129	0.04222	0.23256
307.617	0.05541	0.25
308.105	0.05277	0.26357
308.594	0.06157	0.25194
309.082	0.04222	0.25
309.57	0.05013	0.25194
310.059	0.04398	0.23062
310.547	0.0387	0.24806
311.035	0.04661	0.26163
311.523	0.04661	0.23256
312.012	0.04222	0.24225
312.5	0.05453	0.29457
312.988	0.04573	0.25194
313.477	0.05101	0.25581
313.965	0.04837	0.2345
314.453	0.04837	0.23837
314.941	0.03342	0.27326
315.43	0.04925	0.26744
315.918	0.05893	0.28101
316.406	0.04749	0.2345
316.895	0.05189	0.25
317.383	0.05629	0.24225
317.871	0.04749	0.28295
318.359	0.0431	0.23256
318.848	0.03694	0.29651
319.336	0.05013	0.22674
319.824	0.04573	0.20736
320.312	0.04837	0.25388
320.801	0.04661	0.22287
321.289	0.04222	0.22481
321.777	0.0431	0.28682
322.266	0.03782	0.25581
322.754	0.04134	0.26357
323.242	0.03518	0.2655
323.73	0.0431	0.25
324.219	0.04222	0.24225
324.707	0.03958	0.22868
325.195	0.03958	0.25969
325.684	0.0387	0.2655
326.172	0.03606	0.25775
326.66	0.04046	0.22093
327.148	0.04749	0.24031
327.637	0.03342	0.23062
328.125	0.03254	0.22868
328.613	0.0387	0.23643
329.102	0.04485	0.2655
329.59	0.03342	0.22481
330.078	0.03958	0.25194
330.566	0.03606	0.27713
331.055	0.04749	0.25969
331.543	0.04837	0.26163
332.031	0.04661	0.26938
332.52	0.04485	0.21512
333.008	0.04222	0.22481
333.496	0.04485	0.23062
333.984	0.05453	0.21124
334.473	0.04749	0.22868
334.961	0.0387	0.25
335.449	0.04222	0.23062
335.938	0.03518	0.26938
336.426	0.0431	0.22093
336.914	0.0387	0.28682
337.402	0.03694	0.25
337.891	0.04485	0.26357
338.379	0.03958	0.24419
338.867	0.0343	0.25
339.355	0.05805	0.21705
339.844	0.03958	0.22287
340.332	0.04485	0.22093
340.82	0.04925	0.24806
341.309	0.04485	0.22481
341.797	0.03518	0.18023
342.285	0.04573	0.21899
342.773	0.03342	0.21705
343.262	0.04925	0.22287
343.75	0.04485	0.23837
344.238	0.05101	0.25581
344.727	0.04573	0.19574
345.215	0.03782	0.21899
345.703	0.0431	0.27519
346.191	0.04573	0.21512
346.68	0.03254	0.21899
347.168	0.03782	0.21318
347.656	0.03606	0.19961
348.145	0.03694	0.27132
348.633	0.04573	0.2345
349.121	0.0387	0.2093
349.609	0.03958	0.2093
350.098	0.04046	0.26938
350.586	0.04661	0.21124
351.074	0.02814	0.18411
351.562	0.04749	0.21512
352.051	0.03782	0.23062
352.539	0.04134	0.25581
353.027	0.03166	0.21899
353.516	0.03518	0.21899
354.004	0.04837	0.24225
354.492	0.04573	0.20543
354.98	0.03782	0.22868
355.469	0.04398	0.23643
355.957	0.03782	0.20543
356.445	0.03782	0.19961
356.934	0.04222	0.19961
357.422	0.04046	0.26163
357.91	0.05013	0.22481
358.398	0.05629	0.23837
358.887	0.04485	0.2345
359.375	0.05277	0.22093
359.863	0.04046	0.22093
360.352	0.05365	0.22674
360.84	0.04222	0.2093
361.328	0.05277	0.19961
361.816	0.04485	0.18023
362.305	0.04749	0.25194
362.793	0.04398	0.21124
363.281	0.03518	0.24031
363.77	0.03342	0.2093
364.258	0.03958	0.25969
364.746	0.04046	0.17442
365.234	0.04134	0.22287
365.723	0.04222	0.1938
366.211	0.03518	0.19767
366.699	0.0431	0.22093
367.188	0.0343	0.19961
367.676	0.03342	0.22481
368.164	0.04046	0.25194
368.652	0.0299	0.17248
369.141	0.0431	0.24225
369.629	0.03782	0.18798
370.117	0.03342	0.2345
370.605	0.04661	0.21124
371.094	0.04046	0.23643
371.582	0.03782	0.21899
372.07	0.03958	0.21705
372.559	0.0431	0.2093
373.047	0.03518	0.24031
373.535	0.0431	0.22481
374.023	0.04398	0.24806
374.512	0.0431	0.21899
375	0.02551	0.21512
375.488	0.03342	0.24031
375.977	0.04398	0.21512
376.465	0.03518	0.24612
376.953	0.03166	0.21512
377.441	0.03958	0.24031
377.93	0.04134	0.22674
378.418	0.03166	0.23062
378.906	0.0387	0.17442
379.395	0.04134	0.17442
379.883	0.0343	0.2093
380.371	0.03342	0.23837
380.859	0.04222	0.21318
381.348	0.03078	0.20155
381.836	0.03518	0.16667
382.324	0.0387	0.19767
382.812	0.0431	0.18605
383.301	0.0343	0.22868
383.789	0.03958	0.22287
384.277	0.0343	0.20543
384.766	0.03782	0.21124
385.254	0.04398	0.22674
385.742	0.0431	0.18605
386.23	0.04398	0.22093
386.719	0.03518	0.19767
387.207	0.0387	0.19574
387.695	0.03782	0.20543
388.184	0.04222	0.19574
388.672	0.03782	0.2093
389.16	0.0299	0.19186
389.648	0.03078	0.18992
390.137	0.0343	0.20543
390.625	0.03078	0.22287
391.113	0.03078	0.18023
391.602	0.04046	0.20736
392.09	0.0299	0.17829
392.578	0.04222	0.1938
393.066	0.03606	0.2093
393.555	0.04398	0.23643
394.043	0.04134	0.18605
394.531	0.03782	0.21124
395.02	0.0387	0.19186
395.508	0.0387	0.21899
395.996	0.03606	0.19961
396.484	0.03606	0.18798
396.973	0.04046	0.21318
397.461	0.0387	0.18798
397.949	0.03518	0.17829
398.438	0.04046	0.20543
398.926	0.03078	0.20736
399.414	0.03166	0.21124
399.902	0.04925	0.16667
400.391	0.0431	0.19767
400.879	0.03254	0.18411
401.367	0.04398	0.18217
401.855	0.03518	0.1938
402.344	0.04573	0.23256
402.832	0.03958	0.18605
403.32	0.03694	0.19186
403.809	0.03782	0.17054
404.297	0.02726	0.17829
404.785	0.03078	0.19186
405.273	0.04485	0.21705
405.762	0.0299	0.22674
406.25	0.02463	0.20543
406.738	0.0387	0.14729
407.227	0.0343	0.22093
407.715	0.04046	0.21318
408.203	0.04046	0.17829
408.691	0.04046	0.18023
409.18	0.02902	0.1686
409.668	0.03694	0.19574
410.156	0.03342	0.18992
410.645	0.03958	0.20543
411.133	0.03782	0.19574
411.621	0.03606	0.23256
412.109	0.03166	0.18798
412.598	0.03958	0.1686
413.086	0.03342	0.16085
413.574	0.04749	0.16473
414.062	0.04398	0.1686
414.551	0.03694	0.1938
415.039	0.04222	0.18605
415.527	0.03342	0.21899
416.016	0.03782	0.18605
416.504	0.04222	0.16279
416.992	0.04925	0.16473
417.48	0.03958	0.18217
417.969	0.05277	0.14535
418.457	0.03606	0.19574
418.945	0.03694	0.17248
419.434	0.0387	0.15116
419.922	0.04046	0.19767
420.41	0.03694	0.18798
420.898	0.03518	0.18023
421.387	0.02463	0.17829
421.875	0.03166	0.1938
422.363	0.0343	0.15504
422.852	0.03606	0.18217
423.34	0.03958	0.22093
423.828	0.0343	0.18605
424.316	0.03782	0.16473
424.805	0.03254	0.22093
425.293	0.03958	0.15116
425.781	0.03166	0.17636
426.27	0.03958	0.23643
426.758	0.03782	0.21318
427.246	0.04134	0.15504
427.734	0.03166	0.17829
428.223	0.03342	0.18605
428.711	0.0387	0.19186
429.199	0.0387	0.17636
429.688	0.04222	0.2093
430.176	0.03254	0.18411
430.664	0.03078	0.18798
431.152	0.0299	0.19767
431.641	0.04485	0.17636
432.129	0.04661	0.2093
432.617	0.04046	0.20543
433.105	0.02726	0.20543
433.594	0.03078	0.17248
434.082	0.03166	0.1531
434.57	0.0343	0.19767
435.059	0.03782	0.21705
435.547	0.02814	0.15116
436.035	0.0299	0.18411
436.523	0.03606	0.17442
437.012	0.0343	0.18023
437.5	0.0299	0.1686
437.988	0.02814	0.19767
438.477	0.04573	0.1531
438.965	0.02902	0.17248
439.453	0.03078	0.18798
439.941	0.04661	0.17636
440.43	0.0343	0.19574
440.918	0.0299	0.17829
441.406	0.03078	0.15504
441.895	0.03342	0.14729
442.383	0.0387	0.17054
442.871	0.0343	0.15504
443.359	0.03782	0.15891
443.848	0.0299	0.15116
444.336	0.03342	0.16085
444.824	0.04046	0.18992
445.312	0.02463	0.21705
445.801	0.02814	0.17054
446.289	0.0431	0.17054
446.777	0.03078	0.17636
447.266	0.03694	0.18023
447.754	0.02814	0.19186
448.242	0.02814	0.13372
448.73	0.02814	0.18798
449.219	0.02726	0.17829
449.707	0.0343	0.17636
450.195	0.0387	0.1531
450.684	0.03782	0.21512
451.172	0.03078	0.17054
451.66	0.03342	0.17442
452.148	0.03166	0.18023
452.637	0.03342	0.16473
453.125	0.0387	0.19767
453.613	0.03078	0.15116
454.102	0.03958	0.15698
454.59	0.03518	0.17054
455.078	0.03694	0.18605
455.566	0.03166	0.17829
456.055	0.03166	0.1686
456.543	0.02814	0.17442
457.031	0.02639	0.15504
457.52	0.0343	0.17054
458.008	0.03078	0.18217
458.496	0.0343	0.15891
458.984	0.03342	0.18411
459.473	0.0299	0.14535
459.961	0.0299	0.18605
460.449	0.03694	0.16085
460.938	0.02814	0.19186
461.426	0.03782	0.16667
461.914	0.0299	0.1531
462.402	0.05101	0.14341
462.891	0.03078	0.17054
463.379	0.0299	0.13178
463.867	0.02902	0.17442
464.355	0.01759	0.14729
464.844	0.03166	0.17829
465.332	0.03958	0.15504
465.82	0.03518	0.1376
466.309	0.02639	0.15698
466.797	0.0343	0.17829
467.285	0.02902	0.16667
467.773	0.02902	0.15116
468.262	0.02902	0.17636
468.75	0.03254	0.1531
469.238	0.02726	0.15891
469.727	0.02902	0.17442
470.215	0.02639	0.17248
470.703	0.03958	0.14147
471.191	0.02551	0.14341
471.68	0.03342	0.14535
472.168	0.02551	0.1376
472.656	0.03606	0.14535
473.145	0.03078	0.17829
473.633	0.0299	0.15891
474.121	0.04837	0.16085
474.609	0.03078	0.18992
475.098	0.02726	0.15698
475.586	0.02814	0.14922
476.074	0.03606	0.17248
476.562	0.02375	0.12403
477.051	0.03518	0.1686
477.539	0.0299	0.17442
478.027	0.0299	0.12016
478.516	0.02463	0.16667
479.004	0.02726	0.16279
479.492	0.02814	0.13372
479.98	0.03518	0.17248
480.469	0.03166	0.11628
480.957	0.02814	0.14535
481.445	0.02551	0.1531
481.934	0.03694	0.15504
482.422	0.02463	0.14535
482.91	0.02902	0.15504
483.398	0.02463	0.13566
483.887	0.02814	0.16279
484.375	0.03342	0.16667
484.863	0.02902	0.15698
485.352	0.0299	0.18411
485.84	0.02726	0.14729
486.328	0.02111	0.18798
486.816	0.02902	0.16473
487.305	0.03342	0.16085
487.793	0.02726	0.13372
488.281	0.02551	0.16279
488.77	0.02551	0.14729
489.258	0.02551	0.1686
489.746	0.02902	0.16667
490.234	0.03254	0.14341
490.723	0.03342	0.18798
491.211	0.03166	0.15504
491.699	0.03694	0.19767
492.188	0.03958	0.1531
492.676	0.04222	0.16085
493.164	0.03166	0.14922
493.652	0.03166	0.12984
494.141	0.02814	0.16085
494.629	0.02902	0.14341
495.117	0.03342	0.13178
495.605	0.02639	0.13372
496.094	0.02814	0.15504
496.582	0.02902	0.16667
497.07	0.02902	0.14922
497.559	0.03342	0.15116
498.047	0.03254	0.15116
498.535	0.03342	0.15504
499.023	0.03254	0.13178
499.512	0.02639	0.15891
500	0.03958	0.16279
500.488	0.02375	0.1376
500.977	0.02463	0.1686
501.465	0.03342	0.1376
501.953	0.03606	0.16473
502.441	0.03958	0.1686
502.93	0.03166	0.16085
503.418	0.02199	0.17248
503.906	0.03782	0.16667
504.395	0.02814	0.14535
504.883	0.03078	0.14147
505.371	0.04134	0.13566
505.859	0.03166	0.14729
506.348	0.03166	0.18023
506.836	0.03958	0.14922
507.324	0.03694	0.12984
507.812	0.03342	0.12984
508.301	0.03254	0.18605
508.789	0.03694	0.13178
509.277	0.02814	0.14341
509.766	0.04046	0.1531
510.254	0.02726	0.14535
510.742	0.03254	0.12209
511.23	0.0343	0.14147
511.719	0.01935	0.14729
512.207	0.03254	0.1531
512.695	0.04222	0.1531
513.184	0.02814	0.15698
513.672	0.02551	0.12984
514.16	0.0299	0.1686
514.648	0.02639	0.1376
515.137	0.01759	0.16473
515.625	0.02551	0.17829
516.113	0.02463	0.14535
516.602	0.02463	0.1531
517.09	0.02814	0.16473
517.578	0.02551	0.13566
518.066	0.03078	0.15891
518.555	0.02551	0.11047
519.043	0.02199	0.17054
519.531	0.02375	0.17636
520.02	0.0299	0.15504
520.508	0.02726	0.13178
520.996	0.03254	0.14535
521.484	0.03958	0.13178
521.973	0.0299	0.16085
522.461	0.04837	0.12597
522.949	0.03166	0.15116
523.438	0.02463	0.14147
523.926	0.02287	0.12984
524.414	0.01847	0.15504
524.902	0.02902	0.15698
525.391	0.03078	0.17636
525.879	0.02902	0.15698
526.367	0.02111	0.11822
526.855	0.02287	0.1376
527.344	0.02726	0.14729
527.832	0.03166	0.12209
528.32	0.01935	0.15116
528.809	0.03518	0.13566
529.297	0.02287	0.11047
529.785	0.02287	0.17829
530.273	0.02814	0.15698
530.762	0.02551	0.13372
531.25	0.0343	0.12016
531.738	0.02287	0.14729
532.227	0.02902	0.12984
532.715	0.03166	0.14729
533.203	0.02199	0.15698
533.691	0.03078	0.1376
534.18	0.02551	0.13372
534.668	0.02814	0.13953
535.156	0.02551	0.16085
535.645	0.02639	0.14729
536.133	0.02375	0.13178
536.621	0.03518	0.12597
537.109	0.02551	0.11434
537.598	0.03166	0.13953
538.086	0.02726	0.12791
538.574	0.02902	0.11434
539.062	0.02463	0.12403
539.551	0.02902	0.13372
540.039	0.0299	0.12791
540.527	0.02902	0.12791
541.016	0.01671	0.13953
541.504	0.02902	0.1531
541.992	0.0343	0.11822
542.48	0.0299	0.13178
542.969	0.02902	0.11434
543.457	0.03078	0.12984
543.945	0.02814	0.12403
544.434	0.02902	0.12209
544.922	0.02463	0.10271
545.41	0.02639	0.14729
545.898	0.03078	0.12984
546.387	0.02814	0.13372
546.875	0.02551	0.14341
547.363	0.02463	0.15116
547.852	0.02463	0.13953
548.34	0.03958	0.12016
548.828	0.03342	0.14729
549.316	0.02814	0.1531
549.805	0.02726	0.1531
550.293	0.02902	0.11822
550.781	0.02902	0.14922
551.27	0.02551	0.1376
551.758	0.03518	0.09496
552.246	0.02375	0.12791
552.734	0.02551	0.11822
553.223	0.03342	0.13953
553.711	0.01935	0.1376
554.199	0.03606	0.13372
554.688	0.0343	0.1376
555.176	0.02463	0.14729
555.664	0.02551	0.1376
556.152	0.03342	0.15698
556.641	0.02375	0.11434
557.129	0.03254	0.12791
557.617	0.01407	0.15698
558.105	0.02814	0.12209
558.594	0.02375	0.12016
559.082	0.02726	0.15504
559.57	0.02726	0.10659
560.059	0.03078	0.10659
560.547	0.02639	0.11822
561.035	0.02287	0.12403
561.523	0.02551	0.12403
562.012	0.02023	0.13953
562.5	0.02639	0.14147
562.988	0.02551	0.1124
563.477	0.03166	0.12597
563.965	0.02726	0.12791
564.453	0.02902	0.12984
564.941	0.03254	0.14729
565.43	0.02639	0.10465
565.918	0.01935	0.15891
566.406	0.03342	0.10271
566.895	0.02375	0.1124
567.383	0.02199	0.13953
567.871	0.03254	0.18411
568.359	0.02287	0.13953
568.848	0.02814	0.13953
569.336	0.02375	0.12209
569.824	0.03078	0.10659
570.312	0.03254	0.10853
570.801	0.02726	0.10465
571.289	0.02639	0.13178
571.777	0.02639	0.12016
572.266	0.02639	0.12403
572.754	0.02726	0.13953
573.242	0.02551	0.1376
573.73	0.02375	0.11047
574.219	0.02902	0.11822
574.707	0.02639	0.10465
575.195	0.0343	0.1376
575.684	0.01759	0.09109
576.172	0.03166	0.11047
576.66	0.01935	0.11822
577.148	0.0299	0.13178
577.637	0.02375	0.14147
578.125	0.02463	0.13566
578.613	0.03518	0.10659
579.102	0.02463	0.12016
579.59	0.02375	0.12016
580.078	0.02902	0.11434
580.566	0.02463	0.12209
581.055	0.02902	0.12209
581.543	0.03518	0.13372
582.031	0.02814	0.11434
582.52	0.03166	0.12016
583.008	0.02902	0.09496
583.496	0.02551	0.12016
583.984	0.02814	0.14729
584.473	0.02814	0.15698
584.961	0.02375	0.13953
585.449	0.02463	0.13372
585.938	0.02375	0.10659
586.426	0.02111	0.13566
586.914	0.02463	0.13566
587.402	0.0299	0.12016
587.891	0.0299	0.0969
588.379	0.02199	0.09109
588.867	0.02551	0.10078
589.355	0.02726	0.12403
589.844	0.0299	0.11628
590.332	0.02726	0.13178
590.82	0.02023	0.10659
591.309	0.0299	0.11434
591.797	0.02551	0.10659
592.285	0.02639	0.12984
592.773	0.02375	0.12016
593.262	0.02111	0.14729
593.75	0.03254	0.1124
594.238	0.02023	0.12016
594.727	0.02463	0.11628
595.215	0.03254	0.09496
595.703	0.02287	0.11047
596.191	0.03606	0.12791
596.68	0.02463	0.08527
597.168	0.02814	0.1124
597.656	0.01935	0.12984
598.145	0.02639	0.11822
598.633	0.02111	0.09884
599.121	0.02902	0.09884
599.609	0.0299	0.09884
600.098	0.02639	0.12597
600.586	0.01407	0.11822
601.074	0.03078	0.11434
601.562	0.02551	0.12016
602.051	0.02287	0.1124
602.539	0.02902	0.10078
603.027	0.02902	0.10271
603.516	0.01759	0.12984
604.004	0.01759	0.15504
604.492	0.02551	0.11434
604.98	0.0299	0.11434
605.469	0.03606	0.09884
605.957	0.01671	0.12403
606.445	0.0343	0.1531
606.934	0.0299	0.09302
607.422	0.03958	0.08527
607.91	0.02551	0.14341
608.398	0.02814	0.10271
608.887	0.02726	0.11434
609.375	0.02375	0.1124
609.863	0.02902	0.1124
610.352	0.02287	0.1124
610.84	0.02726	0.11434
611.328	0.02551	0.12597
611.816	0.01847	0.1124
612.305	0.02287	0.10659
612.793	0.02463	0.12016
613.281	0.02639	0.1124
613.77	0.02111	0.12597
614.258	0.03078	0.08721
614.746	0.01847	0.12984
615.234	0.02551	0.12597
615.723	0.02551	0.14147
616.211	0.02639	0.12791
616.699	0.02639	0.10078
617.188	0.03254	0.09884
617.676	0.03342	0.11822
618.164	0.03254	0.10078
618.652	0.02287	0.12209
619.141	0.02287	0.1376
619.629	0.02111	0.12597
620.117	0.02023	0.11047
620.605	0.02551	0.14341
621.094	0.02814	0.08915
621.582	0.02375	0.11822
622.07	0.02199	0.10659
622.559	0.02375	0.14147
623.047	0.02814	0.11047
623.535	0.02639	0.0969
624.023	0.02375	0.12597
624.512	0.01495	0.12209
625	0.02551	0.11434
625.488	0.02375	0.12403
625.977	0.02551	0.12791
626.465	0.02551	0.14535
626.953	0.02111	0.10853
627.441	0.02287	0.09884
627.93	0.02902	0.1376
628.418	0.0299	0.09884
628.906	0.01935	0.10078
629.395	0.02375	0.11047
629.883	0.0299	0.11434
630.371	0.01935	0.14729
630.859	0.03254	0.10853
631.348	0.01671	0.10853
631.836	0.02023	0.1124
632.324	0.02111	0.06977
632.812	0.03078	0.10659
633.301	0.01759	0.12016
633.789	0.01847	0.0969
634.277	0.02463	0.12791
634.766	0.02199	0.10853
635.254	0.01847	0.12209
635.742	0.02902	0.10271
636.23	0.01759	0.10465
636.719	0.01671	0.09302
637.207	0.02463	0.09884
637.695	0.03342	0.11822
638.184	0.02199	0.12016
638.672	0.02639	0.12016
639.16	0.01759	0.10465
639.648	0.01935	0.09884
640.137	0.02551	0.08915
640.625	0.02023	0.10465
641.113	0.02199	0.11628
641.602	0.02902	0.11434
642.09	0.01847	0.10271
642.578	0.02639	0.08721
643.066	0.02199	0.09302
643.555	0.02814	0.09109
644.043	0.02639	0.10271
644.531	0.02551	0.0969
645.02	0.02023	0.09496
645.508	0.02375	0.10271
645.996	0.02726	0.10271
646.484	0.02287	0.08333
646.973	0.02726	0.11822
647.461	0.02551	0.10659
647.949	0.01847	0.10853
648.438	0.02199	0.0969
648.926	0.01671	0.10078
649.414	0.02287	0.11822
649.902	0.02287	0.08721
650.391	0.01671	0.1124
650.879	0.02814	0.11822
651.367	0.02814	0.10465
651.855	0.02023	0.08333
652.344	0.02199	0.11047
652.832	0.02111	0.10465
653.32	0.02551	0.10271
653.809	0.01671	0.08333
654.297	0.02639	0.0969
654.785	0.01583	0.08915
655.273	0.0299	0.11628
655.762	0.02463	0.10853
656.25	0.02814	0.10465
656.738	0.02639	0.10853
657.227	0.02814	0.10853
657.715	0.02199	0.11047
658.203	0.02287	0.10078
658.691	0.02463	0.0814
659.18	0.02199	0.11628
659.668	0.02023	0.09302
660.156	0.02726	0.10659
660.645	0.02551	0.10271
661.133	0.02287	0.09496
661.621	0.02814	0.11047
662.109	0.02111	0.0814
662.598	0.02111	0.07558
663.086	0.02287	0.08721
663.574	0.02551	0.0969
664.062	0.03078	0.08527
664.551	0.01935	0.10271
665.039	0.01319	0.10465
665.527	0.01495	0.07171
666.016	0.02375	0.09884
666.504	0.0299	0.09109
666.992	0.02814	0.11047
667.48	0.02287	0.10078
667.969	0.02023	0.11047
668.457	0.02463	0.12016
668.945	0.02463	0.12209
669.434	0.01407	0.10659
669.922	0.02639	0.08333
670.41	0.02639	0.09496
670.898	0.02726	0.09496
671.387	0.02375	0.0969
671.875	0.01759	0.08333
672.363	0.02111	0.10659
672.852	0.02375	0.09884
673.34	0.02639	0.10271
673.828	0.01935	0.10271
674.316	0.01671	0.10271
674.805	0.02551	0.07558
675.293	0.02199	0.11822
675.781	0.02726	0.08527
676.27	0.02639	0.09496
676.758	0.01583	0.10078
677.246	0.02111	0.1124
677.734	0.02375	0.10078
678.223	0.02639	0.09884
678.711	0.01407	0.0969
679.199	0.02726	0.10078
679.688	0.01935	0.07558
680.176	0.01319	0.09884
680.664	0.02551	0.09302
681.152	0.01583	0.09302
681.641	0.01495	0.10271
682.129	0.01407	0.12209
682.617	0.01583	0.07558
683.105	0.02287	0.08915
683.594	0.02111	0.11434
684.082	0.01759	0.08527
684.57	0.02814	0.09109
685.059	0.01847	0.09302
685.547	0.02463	0.10659
686.035	0.02551	0.1124
686.523	0.02375	0.12984
687.012	0.02814	0.10271
687.5	0.02814	0.10271
687.988	0.02726	0.10659
688.477	0.02199	0.10659
688.965	0.01847	0.08721
689.453	0.01935	0.07171
689.941	0.02199	0.07364
690.43	0.02199	0.08915
690.918	0.01671	0.09884
691.406	0.01759	0.08721
691.895	0.02287	0.09302
692.383	0.02023	0.08721
692.871	0.02463	0.10271
693.359	0.01847	0.10078
693.848	0.02463	0.09109
694.336	0.01759	0.08721
694.824	0.02726	0.0814
695.312	0.02023	0.0969
695.801	0.01671	0.08915
696.289	0.01847	0.07558
696.777	0.02726	0.11047
697.266	0.01231	0.09109
697.754	0.02551	0.11822
698.242	0.01143	0.09496
698.73	0.02111	0.07171
699.219	0.01495	0.07558
699.707	0.02463	0.09884
700.195	0.01759	0.09109
700.684	0.01935	0.09109
701.172	0.02111	0.07364
701.66	0.01671	0.08915
702.148	0.02199	0.09496
702.637	0.02023	0.11822
703.125	0.02111	0.0969
703.613	0.02023	0.09496
704.102	0.01847	0.10271
704.59	0.02551	0.1124
705.078	0.01583	0.0814
705.566	0.02111	0.06783
706.055	0.02463	0.09302
706.543	0.01319	0.08333
707.031	0.03078	0.0814
707.52	0.01759	0.09302
708.008	0.02111	0.08333
708.496	0.02023	0.08333
708.984	0.02726	0.10853
709.473	0.02111	0.09496
709.961	0.02463	0.10271
710.449	0.02463	0.07946
710.938	0.01935	0.11047
711.426	0.01935	0.06977
711.914	0.02199	0.0969
712.402	0.01759	0.09109
712.891	0.02463	0.09302
713.379	0.01583	0.07171
713.867	0.01935	0.08527
714.355	0.02111	0.10078
714.844	0.01583	0.10078
715.332	0.00792	0.08333
715.82	0.01143	0.09496
716.309	0.03166	0.07364
716.797	0.02111	0.10659
717.285	0.01759	0.10465
717.773	0.02023	0.07558
718.262	0.01759	0.11822
718.75	0.01935	0.06977
719.238	0.02463	0.07752
719.727	0.02111	0.11047
720.215	0.01935	0.09109
720.703	0.01759	0.07171
721.191	0.02287	0.06589
721.68	0.02287	0.06977
722.168	0.01583	0.0969
722.656	0.01495	0.08333
723.145	0.02551	0.09884
723.633	0.01759	0.09109
724.121	0.02199	0.09109
724.609	0.02287	0.05039
725.098	0.01935	0.0969
725.586	0.02199	0.09302
726.074	0.02287	0.08915
726.562	0.02463	0.08915
727.051	0.02023	0.07364
727.539	0.02551	0.1124
728.027	0.01847	0.09884
728.516	0.01671	0.10078
729.004	0.02287	0.07171
729.492	0.02199	0.06589
729.98	0.02023	0.09302
730.469	0.01583	0.09109
730.957	0.01935	0.09302
731.445	0.01583	0.08333
731.934	0.02287	0.06783
732.422	0.02375	0.09109
732.91	0.01847	0.07946
733.398	0.02111	0.07171
733.887	0.01671	0.06008
734.375	0.02463	0.07171
734.863	0.00967	0.07171
735.352	0.02199	0.08721
735.84	0.01231	0.08721
736.328	0.02199	0.09109
736.816	0.01847	0.08721
737.305	0.01847	0.09302
737.793	0.01583	0.10078
738.281	0.02199	0.06202
738.77	0.02551	0.07752
739.258	0.02199	0.09109
739.746	0.01583	0.08721
740.234	0.01495	0.0814
740.723	0.01671	0.0969
741.211	0.01759	0.08333
741.699	0.02639	0.07946
742.188	0.01319	0.09884
742.676	0.02375	0.07558
743.164	0.01847	0.08527
743.652	0.01847	0.07946
744.141	0.02726	0.06202
744.629	0.01935	0.07946
745.117	0.02111	0.09109
745.605	0.01583	0.08721
746.094	0.02287	0.08721
746.582	0.02375	0.07752
747.07	0.01847	0.07171
747.559	0.01847	0.07558
748.047	0.01759	0.07171
748.535	0.02375	0.07171
749.023	0.01759	0.11047
749.512	0.01319	0.09302
750	0.01759	0.09109
750.488	0.02375	0.08721
750.977	0.01583	0.06977
751.465	0.02375	0.09302
751.953	0.02463	0.08333
752.441	0.02111	0.0969
752.93	0.02551	0.07558
753.418	0.01759	0.07364
753.906	0.02287	0.07946
754.395	0.01759	0.08527
754.883	0.01847	0.09109
755.371	0.02023	0.0814
755.859	0.01671	0.07364
756.348	0.02023	0.06395
756.836	0.01583	0.05233
757.324	0.02199	0.06589
757.812	0.02287	0.08527
758.301	0.01671	0.08333
758.789	0.01847	0.07364
759.277	0.01143	0.05814
759.766	0.02551	0.07946
760.254	0.01759	0.06395
760.742	0.01495	0.07946
761.23	0.01671	0.08527
761.719	0.01671	0.09302
762.207	0.01231	0.06783
762.695	0.01847	0.0814
763.184	0.01759	0.08915
763.672	0.01935	0.09496
764.16	0.02375	0.06395
764.648	0.01495	0.08721
765.137	0.02287	0.06202
765.625	0.01935	0.06008
766.113	0.01583	0.06977
766.602	0.01583	0.09496
767.09	0.02375	0.07171
767.578	0.01847	0.09496
768.066	0.01495	0.06395
768.555	0.01847	0.0814
769.043	0.01847	0.06589
769.531	0.01935	0.0814
770.02	0.02111	0.0969
770.508	0.02111	0.0814
770.996	0.02551	0.08721
771.484	0.01319	0.0562
771.973	0.01759	0.08721
772.461	0.02287	0.06977
772.949	0.02287	0.07171
773.438	0.01671	0.04651
773.926	0.02463	0.09109
774.414	0.02375	0.06783
774.902	0.02199	0.06783
775.391	0.01143	0.07752
775.879	0.01935	0.05814
776.367	0.02111	0.08915
776.855	0.02287	0.10271
777.344	0.02375	0.08333
777.832	0.01671	0.08915
778.32	0.02111	0.06395
778.809	0.02551	0.0814
779.297	0.01407	0.07752
779.785	0.01495	0.08333
780.273	0.02199	0.0814
780.762	0.02111	0.07558
781.25	0.01759	0.07752
781.738	0.01319	0.06395
782.227	0.01847	0.07946
782.715	0.01671	0.06395
783.203	0.01935	0.0562
783.691	0.01671	0.06783
784.18	0.00967	0.07558
784.668	0.01759	0.06008
785.156	0.02023	0.0969
785.645	0.02023	0.06395
786.133	0.01759	0.06783
786.621	0.02463	0.07558
787.109	0.01935	0.08915
787.598	0.02111	0.08333
788.086	0.01935	0.08333
788.574	0.02287	0.05426
789.062	0.0299	0.09496
789.551	0.02199	0.10078
790.039	0.02023	0.06008
790.527	0.01671	0.07752
791.016	0.02111	0.06008
791.504	0.00967	0.05233
791.992	0.01759	0.06977
792.48	0.01935	0.09302
792.969	0.01407	0.07171
793.457	0.01671	0.07946
793.945	0.01847	0.07558
794.434	0.01935	0.06589
794.922	0.0299	0.06202
795.41	0.01847	0.09884
795.898	0.01847	0.06977
796.387	0.01759	0.06783
796.875	0.01495	0.07558
797.363	0.01935	0.06202
797.852	0.02023	0.06395
798.34	0.01671	0.05814
798.828	0.01583	0.06977
799.316	0.02111	0.06977
799.805	0.01671	0.04651
800.293	0.01847	0.06783
800.781	0.01671	0.06783
801.27	0.02375	0.0562
801.758	0.01231	0.08721
802.246	0.01495	0.08527
802.734	0.01495	0.05426
803.223	0.01583	0.06977
803.711	0.01935	0.06589
804.199	0.02023	0.08333
804.688	0.01671	0.0562
805.176	0.02199	0.06977
805.664	0.01759	0.07946
806.152	0.01143	0.06977
806.641	0.02023	0.07364
807.129	0.01231	0.07752
807.617	0.02023	0.07171
808.105	0.01759	0.06783
808.594	0.01935	0.06202
809.082	0.01495	0.06589
809.57	0.01759	0.07558
810.059	0.01935	0.07946
810.547	0.01671	0.06589
811.035	0.02199	0.0814
811.523	0.01231	0.05233
812.012	0.01671	0.05426
812.5	0.01847	0.06589
812.988	0.02551	0.07171
813.477	0.01231	0.05233
813.965	0.02639	0.05814
814.453	0.02023	0.06589
814.941	0.01583	0.06008
815.43	0.02639	0.07364
815.918	0.01319	0.06783
816.406	0.02023	0.06783
816.895	0.02199	0.07171
817.383	0.01671	0.06202
817.871	0.01671	0.07558
818.359	0.01847	0.06395
818.848	0.02199	0.04651
819.336	0.01143	0.04651
819.824	0.00967	0.07364
820.312	0.01847	0.06395
820.801	0.01847	0.07558
821.289	0.01671	0.06589
821.777	0.01759	0.08915
822.266	0.01935	0.07752
822.754	0.01935	0.0562
823.242	0.01583	0.06395
823.73	0.01671	0.06395
824.219	0.02199	0.06589
824.707	0.02023	0.06977
825.195	0.02023	0.06008
825.684	0.01759	0.07946
826.172	0.01407	0.06202
826.66	0.02023	0.06589
827.148	0.01407	0.06008
827.637	0.02023	0.09302
828.125	0.01847	0.07752
828.613	0.01407	0.07752
829.102	0.01583	0.06589
829.59	0.01583	0.0814
830.078	0.01583	0.06395
830.566	0.02111	0.0407
831.055	0.01935	0.05233
831.543	0.01759	0.04457
832.031	0.0088	0.04651
832.52	0.01847	0.07558
833.008	0.01671	0.06589
833.496	0.02726	0.07946
833.984	0.02199	0.07946
834.473	0.01671	0.07171
834.961	0.02111	0.06589
835.449	0.01407	0.06783
835.938	0.01759	0.05233
836.426	0.01495	0.06395
836.914	0.01759	0.06202
837.402	0.02287	0.05426
837.891	0.02375	0.0562
838.379	0.01319	0.05814
838.867	0.01935	0.07558
839.355	0.01055	0.0562
839.844	0.02463	0.0562
840.332	0.01583	0.06202
840.82	0.01671	0.05233
841.309	0.01847	0.05814
841.797	0.00967	0.06202
842.285	0.01495	0.08527
842.773	0.01231	0.06202
843.262	0.01055	0.05426
843.75	0.01847	0.07364
844.238	0.01407	0.05814
844.727	0.01671	0.07946
845.215	0.01759	0.05814
845.703	0.01583	0.06395
846.191	0.01143	0.0562
846.68	0.01847	0.04457
847.168	0.01935	0.06008
847.656	0.02463	0.06202
848.145	0.01495	0.05814
848.633	0.01671	0.0562
849.121	0.01143	0.05039
849.609	0.02375	0.06202
850.098	0.01935	0.05233
850.586	0.01583	0.04651
851.074	0.01231	0.05814
851.562	0.01583	0.07364
852.051	0.01759	0.07752
852.539	0.02199	0.04845
853.027	0.01583	0.05814
853.516	0.01407	0.08527
854.004	0.01671	0.05814
854.492	0.01759	0.06589
854.98	0.02023	0.05039
855.469	0.01671	0.06008
855.957	0.01759	0.06783
856.445	0.01407	0.05233
856.934	0.01935	0.07752
857.422	0.01671	0.06977
857.91	0.02375	0.04651
858.398	0.01583	0.04845
858.887	0.02375	0.07171
859.375	0.01935	0.04651
859.863	0.01143	0.06589
860.352	0.02199	0.07171
860.84	0.00967	0.05233
861.328	0.02023	0.06977
861.816	0.01319	0.06589
862.305	0.02375	0.05814
862.793	0.00704	0.07558
863.281	0.02287	0.07364
863.77	0.02023	0.04457
864.258	0.02287	0.03488
864.746	0.01407	0.10271
865.234	0.01495	0.03488
865.723	0.01847	0.05039
866.211	0.01759	0.06977
866.699	0.01143	0.06589
867.188	0.02375	0.05426
867.676	0.02111	0.08915
868.164	0.01495	0.07752
868.652	0.01671	0.06395
869.141	0.00967	0.03295
869.629	0.01143	0.04651
870.117	0.02023	0.04264
870.605	0.01231	0.04264
871.094	0.01143	0.06589
871.582	0.02111	0.05039
872.07	0.02111	0.06202
872.559	0.01495	0.05814
873.047	0.00792	0.04264
873.535	0.02111	0.04651
874.023	0.01583	0.05039
874.512	0.01759	0.04457
875	0.01935	0.06008
875.488	0.01231	0.06008
875.977	0.01759	0.0562
876.465	0.02375	0.05426
876.953	0.02023	0.05426
877.441	0.02111	0.06008
877.93	0.01671	0.05039
878.418	0.01671	0.06008
878.906	0.02287	0.06589
879.395	0.01319	0.04264
879.883	0.02551	0.05814
880.371	0.01055	0.06977
880.859	0.01231	0.0562
881.348	0.01671	0.05233
881.836	0.01583	0.03876
882.324	0.01231	0.05426
882.812	0.01055	0.04845
883.301	0.02111	0.0407
883.789	0.00967	0.08333
884.277	0.01847	0.04651
884.766	0.01935	0.05233
885.254	0.01847	0.0562
885.742	0.01583	0.04845
886.23	0.01671	0.05426
886.719	0.00967	0.06589
887.207	0.01847	0.06202
887.695	0.01583	0.06589
888.184	0.01319	0.06008
888.672	0.01407	0.07171
889.16	0.01495	0.05426
889.648	0.01407	0.0407
890.137	0.01495	0.0562
890.625	0.01583	0.04651
891.113	0.02199	0.06008
891.602	0.01671	0.05814
892.09	0.0088	0.06977
892.578	0.01847	0.06783
893.066	0.01935	0.04651
893.555	0.02111	0.06783
894.043	0.01671	0.03101
894.531	0.01847	0.06783
895.02	0.02023	0.05233
895.508	0.00967	0.06977
895.996	0.01671	0.06008
896.484	0.01495	0.07171
896.973	0.01319	0.07946
897.461	0.01407	0.06008
897.949	0.01671	0.06783
898.438	0.01935	0.05426
898.926	0.01143	0.05426
899.414	0.01759	0.06008
899.902	0.02111	0.05233
900.391	0.01407	0.06783
900.879	0.01935	0.05814
901.367	0.01143	0.06008
901.855	0.01759	0.04651
902.344	0.01319	0.05814
902.832	0.02111	0.05814
903.32	0.02287	0.05233
903.809	0.01407	0.05814
904.297	0.01231	0.05426
904.785	0.01143	0.04457
905.273	0.01583	0.0562
905.762	0.01055	0.04264
906.25	0.01319	0.0562
906.738	0.01495	0.06395
907.227	0.01231	0.05814
907.715	0.01583	0.04845
908.203	0.01495	0.05039
908.691	0.01759	0.03101
909.18	0.01671	0.04845
909.668	0.01407	0.05426
910.156	0.01759	0.03682
910.645	0.01319	0.06008
911.133	0.00704	0.06202
911.621	0.01319	0.06783
912.109	0.01495	0.03682
912.598	0.01671	0.05039
913.086	0.01143	0.04651
913.574	0.01847	0.06008
914.062	0.01583	0.0562
914.551	0.01671	0.05233
915.039	0.01231	0.04845
915.527	0.01231	0.0407
916.016	0.00967	0.05039
916.504	0.01143	0.05426
916.992	0.02287	0.05233
917.48	0.01759	0.07364
917.969	0.0088	0.05814
918.457	0.01847	0.0407
918.945	0.01759	0.02907
919.434	0.01319	0.05814
919.922	0.01759	0.04457
920.41	0.01407	0.05426
920.898	0.01759	0.06783
921.387	0.01935	0.06008
921.875	0.01847	0.03876
922.363	0.01143	0.04457
922.852	0.02111	0.02907
923.34	0.01231	0.05039
923.828	0.01935	0.05233
924.316	0.01495	0.02713
924.805	0.02023	0.0407
925.293	0.01319	0.05233
925.781	0.01143	0.03682
926.27	0.01583	0.0562
926.758	0.01671	0.06008
927.246	0.01055	0.05426
927.734	0.00967	0.05039
928.223	0.01319	0.05814
928.711	0.01847	0.04264
929.199	0.01495	0.04651
929.688	0.01231	0.0407
930.176	0.01231	0.05426
930.664	0.01759	0.0562
931.152	0.01231	0.0562
931.641	0.01495	0.04651
932.129	0.02287	0.06202
932.617	0.01759	0.04845
933.105	0.01055	0.04457
933.594	0.01495	0.0562
934.082	0.01143	0.06589
934.57	0.01055	0.03682
935.059	0.01495	0.04845
935.547	0.01847	0.04651
936.035	0.01231	0.03876
936.523	0.01671	0.06202
937.012	0.01319	0.05039
937.5	0.01759	0.05039
937.988	0.01231	0.04457
938.477	0.01583	0.03876
938.965	0.01055	0.05426
939.453	0.01759	0.04651
939.941	0.01495	0.04264
940.43	0.00967	0.03682
940.918	0.01055	0.03101
941.406	0.01495	0.03876
941.895	0.02111	0.05233
942.383	0.01407	0.05233
942.871	0.01495	0.05039
943.359	0.01319	0.04845
943.848	0.02111	0.05233
944.336	0.01319	0.05039
944.824	0.01759	0.0562
945.312	0.01671	0.05426
945.801	0.0088	0.03876
946.289	0.01847	0.03488
946.777	0.00704	0.04651
947.266	0.01407	0.03876
947.754	0.01671	0.05426
948.242	0.01319	0.05233
948.73	0.01671	0.05039
949.219	0.01407	0.0562
949.707	0.01495	0.04264
950.195	0.01055	0.04457
950.684	0.01495	0.05039
951.172	0.01231	0.03682
951.66	0.01319	0.05233
952.148	0.00967	0.05039
952.637	0.01231	0.03682
953.125	0.01407	0.04457
953.613	0.01407	0.05426
954.102	0.01759	0.03488
954.59	0.01495	0.06783
955.078	0.01759	0.04845
955.566	0.01583	0.04457
956.055	0.01231	0.04264
956.543	0.01231	0.05233
957.031	0.01935	0.04457
957.52	0.01231	0.05039
958.008	0.01231	0.03682
958.496	0.01759	0.06202
958.984	0.01759	0.05426
959.473	0.01319	0.04845
959.961	0.01495	0.05233
960.449	0.01319	0.05039
960.938	0.00967	0.03876
961.426	0.01583	0.05426
961.914	0.01759	0.06202
962.402	0.01407	0.03682
962.891	0.01319	--
963.379	--	--
963.867	--	--
964.355	--	--
964.844	--	--
965.332	--	--
965.82	--	--
966.309	--	--
966.797	--	--
967.285	--	--
967.773	--	--
968.262	--	--
968.75	--	--
969.238	--	--
969.727	--	--
970.215	--	--
970.703	--	--
971.191	--	--
971.68	--	--
972.168	--	--
972.656	--	--
973.145	--	--
973.633	--	--
974.121	--	--
974.609	--	--
975.098	--	--
975.586	--	--
[truncated: 55 more rows]

[truncated: 11 more sheets: Figure2i, Figure3b, Figure3c, Figure4a, Figure4b, Figure4c, Figure5b, Figure5c, Figure5d, Figure5e, Figure5f]
